# Supplementary material for: Prognostic risk models for incident hypertension: A PRISMA systematic review and meta-analysis
Source: PLoS One. 2024 Mar 11;19(3):e0294148. doi: 10.1371/journal.pone.0294148 (PMC10927109; doi:10.1371/journal.pone.0294148)
Supplement: S1 File — (ZIP) [file pone.0294148.s003.zip]

Archive with 7 entries (7 files):
- S1_File/code_analysis_final.R
- S1_File/code_plotting_final.R
- S1_File/framingham_validation_rma.rds
- S1_File/ml_models_rma.rds
- S1_File/partial_bias_circle.png
- S1_File/traditional_models_rma.rds
- S1_File/variable_summary_data.rds
