# Supplementary material for: Prognostic risk models for incident hypertension: A PRISMA systematic review and meta-analysis
Source: PLoS One. 2024 Mar 11;19(3):e0294148. doi: 10.1371/journal.pone.0294148 (PMC10927109; doi:10.1371/journal.pone.0294148)
Supplement: S1 File — (ZIP) [file pone.0294148.s003.zip › S1_File/code_analysis_final.R]

#R version 4.3
library(metafor) #Version 4.2.0
library(tidyverse) #Version 2.0.0
library(clubSandwich) #Version 0.5.8
library(readxl) #Version 1.4.2
`%notin%` <- Negate(`%in%`) #Defining special

#Use: 
#1) Set working directory to the folder in which S1_File folder and S2_File.xlsx is located using setwd()
#2) run 'source("S1_File/code_analysis_final.R")'

df <- read_xlsx("S2_file.xlsx", sheet=1)
df$author_year <- paste0(df$author, ", ", df$year)

#################
#Preparing data for analysis
#################

#Extracting results after selection. 
all_df <- df[(df$select_for_analyses == "x") %>% which,]

#Creating numerical study id. 
all_df$id <- rownames(all_df) %>% as.integer()
#Creating author year country id for distinguishing between different datasets within studies.
all_df$author_year_country <- paste0(all_df$author, " et al., ", all_df$year, ", ", all_df$country)

#Calculating variance from confidence intervals
all_df$auc_var <- all_df$auc_cstat_conf_range %>% abs %>% {./(1.96*2)} %>% {.**2}

#Variance estimation for AUC/C-stat. using formulas presented by Debray et al. 2017
s <- all_df$n_data_result_outcomes
t <- all_df$n_data_result - all_df$n_data_result_outcomes
half <- 0.5*(s+t)-1
auc <- all_df$auc_cstat
all_df$var_estimate <- (auc*(1-auc)*(1 + half*(1-auc)/(2-auc) + half*auc/(1+auc)))/(s*t)

#Only estimating for those missing. 
idx <- all_df$auc_var %>% is.na
all_df$auc_var[idx] <- all_df$var_estimate[idx]

#Transforming to logit scale using formulas presented by Debray et al. 2017
all_df$auc_var_logit <- all_df$auc_var/((auc*(1-auc))**2)
all_df$auc_cstat_logit <- as.numeric(all_df$auc_cstat) %>% {log(./(1-.))}

#Calculating outcome rates for the different datasets
all_df$outcome_rate <- (all_df$n_data_result_outcomes/all_df$n_data_result)*100

#Binary if "ML" has been used.
all_df$method_ML <- all_df$method %notin% c("logistic", "weibull", "risk score sheet", "cox", "decision rules")

#Recoding
for (i in c("region", "optimism_assessment", "subject_gender", "method")){
  all_df[[i]] <- as.factor(all_df[[i]])
}
for (i in c("baseline_age", "middle_follow_up", "n_participants_study", "baseline_sys", "baseline_dia")){
  all_df[[i]] <- as.numeric(all_df[[i]])
}

#Noting external validations as they are included separately
idx <- (all_df$optimism_assessment =="external" & !is.na(all_df$optimism_assessment))

#Results from new developed models and external validations
new_dev_df <- all_df[!idx,]
ext_val_df <- all_df[idx,]

#Framingham validations are separated into a special df
idx <- (ext_val_df$FR_validation =="x") & !is.na(ext_val_df$FR_validation)
fr_val_df <- ext_val_df[idx,]


#Dividing dataset into ml and traditional methods
new_dev_ml <- new_dev_df[new_dev_df$method_ML,]
new_dev_traditional <- new_dev_df[!new_dev_df$method_ML,]


#################
#Basic info about included studies
#################

#53 studies:
df$author_year %>% unique %>% length


#Table 1 and table 2: Origin and summary stats
follow_up_times <- list()
pop <- list()
n_results <- list()
optimism <- list()
countries <- list()
method <- list()
for (auth in df$author_year %>% unique){
  idx <- df$author_year == auth
  countries[[auth]] <- df[idx, "country"] %>% unique %>% unlist
  follow_up_times[[auth]] <- df[idx, "middle_follow_up"] %>% unique %>% unlist
  pop[[auth]] <- df[idx, "n_participants_study"] %>% unique %>% unlist
  n_results[[auth]] <- idx %>% which %>% length
  method[[auth]] <- df[idx, "method"] %>% unique %>% unlist
  optimism[[auth]] <- df[idx, "optimism_assessment"] %>% unique %>% unlist %>% factor(levels=c("external", "internal", "one_split", "bootstrap_cv"))
}
#Mean/median time from baseline to outcome
follow_up_times %>% unlist %>% quantile(0.25*0:4, na.rm=T)
#Number of individuals included in studies
pop %>% unlist %>% quantile(0.25*0:4, na.rm=T)
#Number of results we found in each study
n_results %>% unlist %>% quantile(0.25*0:4, na.rm=T)
#Cohort origin countries
countries %>% unlist %>% table %>% sort %>% rev %>% {100*./53} %>% data.frame
countries %>% unlist %>% table %>% sort %>% rev %>% data.frame


#Modelling method applied 
method %>% unlist %>% table %>% sort %>% data.frame

#Method of optimism assessment for new models, 2 = none, 3 = train-test split, 4 = bootstrap/cross-validation/repeated resampling
#Muntner is a special unvalid case here, so -1 on 'none'. 
optimism %>% sapply(as.numeric) %>% sapply(max) %>% unlist %>% {table(.)[2:4]}

#Studies with new developed models using traditional methods that are included in analysis, number of results included:
#Note: Kurniasan, Seo, Black, Choi and Niiranen is removed from this list due to missing info.
new_dev_traditional$author_year_country %>% table %>% sort %>% data.frame

#Studies with new developed models using ML that are included in analysis, number of results included:
#Note: Patnaik is removed from this list due to missing info.
new_dev_ml$author_year_country %>% table %>% sort %>% data.frame


#################
#Model results presented in Table 3
#################

for (au in df$author_year %>% unique){
  dat <- df[df$author_year==au,]
  for (opt in dat$optimism_assessment %>% unique){
    if(is.na(opt) | opt == "external"){
      next
    }
    idx <- dat$optimism_assessment == opt
    for (mt in dat[idx,]$method %>% unique){
      idx_ <- ((dat$method == mt) & idx) %>% which
      mx_ <- max(dat[idx_,"auc_cstat"] %>% unlist) %>% round(3)
      med_ <- median(dat[idx_,"auc_cstat"] %>% unlist) %>% round(3)
      if (length(idx_) > 1){
        cat(au, ", method: ", mt, " opt:", opt, " table ", mx_, "[", med_, "] \n")
      } else {
        cat(au, ", method: ", mt, " opt:", opt, " table: ", mx_, "\n")
      }
      
    } 
  }
  cat("\n \n ")
}

#################
#Info depicted in Table 4
#################

df[(df$optimism_assessment=="external" & !is.na(df$optimism_assessment)),] %>% print(n=100)


#################
#Meta-analyses and meta-regression results found in Table 5
#################

#Traditional models
res <- rma.mv(yi = auc_cstat_logit, 
              V = auc_var_logit, 
              slab = author_year_country,
              data = new_dev_traditional,
              random = ~ 1 | author_year_country / id, 
              test = "t",
              method = "REML") %>% 
  robust(cluster=author_year_country)
res %>% predict %>% {c(.$pred, .$ci.lb, .$ci.ub, .$pi.lb, .$pi.ub) %>% plogis %>% cat("mu, ci_l, ci_u, pi_l, pi_u:",.)} 

W <- diag(1/res$vi)
X <- model.matrix(res)
P <- W - W %*% X %*% solve(t(X) %*% W %*% X) %*% t(X) %*% W
cat("I^2:", 100 * sum(res$sigma2) / (sum(res$sigma2) + (res$k-res$p)/sum(diag(P))))
cat("% total variability assigned to different levels:" ,100 * res$sigma2 / (sum(res$sigma2) + (res$k-res$p)/sum(diag(P))))
cat("Intra class correlation:", res$sigma2[1] / sum(res$sigma2))

#Weight calculation per study for traditional models three-level meta-analyses
weights(res, type="rowsum") -> wi
new_names <- sapply(names(wi), function(x){x %>% str_split("\\,") %>% unlist %>% {.[1:2]} %>%  paste(collapse="")})
names(wi) <- new_names
test <- sapply(names(wi) %>% unique, function(x, y){y[names(y)==x] %>% sum}, y=wi)
test %>% sort %>% data.frame

#ML models
res <- rma.mv(yi = auc_cstat_logit, 
              V = auc_var_logit, 
              slab = author_year_country,
              data = new_dev_ml,
              random = ~ 1 | author_year_country / id, 
              test = "t",
              method = "REML") %>% 
  robust(cluster=author_year_country)
res %>% predict %>% {c(.$pred, .$ci.lb, .$ci.ub, .$pi.lb, .$pi.ub) %>% plogis %>% cat("mu, ci_l, ci_u, pi_l, pi_u:",.)} 

W <- diag(1/res$vi)
X <- model.matrix(res)
P <- W - W %*% X %*% solve(t(X) %*% W %*% X) %*% t(X) %*% W
cat("I^2:", 100 * sum(res$sigma2) / (sum(res$sigma2) + (res$k-res$p)/sum(diag(P))))
cat("% total variability assigned to different levels:" ,100 * res$sigma2 / (sum(res$sigma2) + (res$k-res$p)/sum(diag(P))))
cat("Intra class correlation:", res$sigma2 / sum(res$sigma2))

#Weight calculation per study for traditional models three-level meta-analyses
weights(res, type="rowsum") -> wi
new_names <- sapply(names(wi), function(x){x %>% str_split("\\,") %>% unlist %>% {.[1:2]} %>%  paste(collapse="")})
names(wi) <- new_names
test <- sapply(names(wi) %>% unique, function(x, y){y[names(y)==x] %>% sum}, y=wi)
test %>% sort %>% data.frame


#Framingham risk model validations
res <- rma.mv(yi = auc_cstat_logit, 
              V = auc_var_logit, 
              slab = author_year_country,
              data = fr_val_df,
              random = ~ id | author_year_country, 
              test = "t", 
              method = "REML",
              rho=0.904) %>%
  robust(cluster=author_year_country)

res %>% predict %>% {c(.$pred, .$ci.lb, .$ci.ub, .$pi.lb, .$pi.ub) %>% plogis %>% cat("mu, ci_l, ci_u, pi_l, pi_u:",.)} 

W <- diag(1/res$vi)
X <- model.matrix(res)
P <- W - W %*% X %*% solve(t(X) %*% W %*% X) %*% t(X) %*% W
cat("FR I^2:", 100 * res$tau2 / (res$tau2 + (res$k-res$p)/sum(diag(P))))

weights(res, type="rowsum") -> wi
new_names <- sapply(names(wi), function(x){x %>% str_split("\\.") %>% unlist %>% {.[1:2]} %>%  paste(collapse="")})
names(wi) <- new_names
test <- sapply(names(wi) %>% unique, function(x, y){y[names(y)==x] %>% sum}, y=wi)
test %>% sort %>% data.frame


#################
#Moderators explored for explaining heterogeneity
#################


#Moderators ML
#Note: Subject gender not used due to 11 of 13 studies developing models for both genders.
for (mod in c("region", "baseline_age", "middle_follow_up", "log(n_participants_study)", "outcome_rate")){
  res <- rma.mv(yi = auc_cstat_logit, 
                V = auc_var_logit, 
                slab = author_year_country,
                data = new_dev_ml,
                random = ~ 1 | author_year_country / id, 
                test = "t", 
                method = "REML",
                mods=as.formula(paste0("~ ", mod))) %>%
    robust(cluster=author_year_country)
  
  res %>% print
}

#Note: Reduced set of moderators due to incomplete data
res <- rma.mv(yi = auc_cstat_logit, 
              V = auc_var_logit, 
              slab = author_year_country,
              data = new_dev_ml,
              random = ~ 1 | author_year_country / id, 
              test = "t",
              method = "REML",
              mods = ~ log(n_participants_study) + region + middle_follow_up) %>% 
  robust(cluster=author_year_country)

W <- diag(1/res$vi)
X <- model.matrix(res)
P <- W - W %*% X %*% solve(t(X) %*% W %*% X) %*% t(X) %*% W
cat("ML all mods: I^2:", 100 * sum(res$sigma2) / (sum(res$sigma2) + (res$k-res$p)/sum(diag(P))))


#Moderators traditional
for (mod in c("region", "baseline_age", "middle_follow_up", "log(n_participants_study)", "outcome_rate", "subject_gender")){
  res <- rma.mv(yi = auc_cstat_logit, 
                V = auc_var_logit, 
                slab = author_year_country,
                data = new_dev_traditional,
                random = ~ 1 | author_year_country / id, 
                test = "t", 
                method = "REML",
                mods=as.formula(paste0("~ ", mod))) %>%
    robust(cluster=author_year_country) 
  
  res %>% print
}

res <- rma.mv(yi = auc_cstat_logit, 
              V = auc_var_logit, 
              slab = author_year_country,
              data = new_dev_traditional,
              random = ~ 1 | author_year_country / id, 
              test = "t",
              method = "REML",
              mods = ~ region + subject_gender + baseline_age + middle_follow_up + log(n_participants_study) + outcome_rate) %>% 
  robust(cluster=author_year_country)
res
W <- diag(1/res$vi)
X <- model.matrix(res)
P <- W - W %*% X %*% solve(t(X) %*% W %*% X) %*% t(X) %*% W
cat("Traditional all mods: I^2:", 100 * sum(res$sigma2) / (sum(res$sigma2) + (res$k-res$p)/sum(diag(P))))


#FR validation moderators
for (mod in c("region", "baseline_age", "middle_follow_up", "log(n_participants_study)", "outcome_rate")){
  res <- rma.mv(yi = auc_cstat_logit, 
                V = auc_var_logit, 
                slab = author_year_country,
                data = fr_val_df,
                random = ~ id | author_year_country, 
                test = "t", 
                method = "REML",
                rho=0.904,
                mods=as.formula(paste0("~ ", mod))) %>% 
    robust(cluster=author_year_country) 
  res %>% print
}
res <- rma.mv(yi = auc_cstat_logit, 
              V = auc_var_logit, 
              slab = author_year_country,
              data = fr_val_df,
              random = ~ id | author_year_country, 
              test = "t", 
              method = "REML",
              rho=0.904,
              mods=~baseline_age) %>% 
  robust(cluster=author_year_country) 

W <- diag(1/res$vi)
X <- model.matrix(res)
P <- W - W %*% X %*% solve(t(X) %*% W %*% X) %*% t(X) %*% W
cat("fr age: I^2:", 100 * sum(res$tau2) / (sum(res$tau2) + (res$k-res$p)/sum(diag(P))))

#################
#Improvement of meta-analysis model fit by application of three-level model versus two-level model.
#################

#Three level model improvement significance for traditional models.
res <- rma.mv(yi = auc_cstat_logit, 
              V = auc_var_logit, 
              slab = author_year_country,
              data = new_dev_traditional,
              random = ~ 1 | author_year_country / id, 
              test = "t",
              method = "REML") %>% 
  robust(cluster=author_year_country) 

#Comparing versus two-level model using likelihood-ratio test
res_reduced <- rma.mv(yi = auc_cstat_logit, 
                      V = auc_var_logit, 
                      slab = author_year_country,
                      data = new_dev_traditional,
                      random = ~ 1 | author_year_country / id, 
                      test = "t",
                      method = "REML",
                      sigma2 = c(0,NA)) %>%  #Fixing the level three parameter to zero.
  robust(cluster=author_year_country)

anova(res, res_reduced) #P = 0.0119

#Three level model improvement significance for ML models.
res <- rma.mv(yi = auc_cstat_logit, 
              V = auc_var_logit, 
              slab = author_year_country,
              data = new_dev_ml,
              random = ~ 1 | author_year_country / id, 
              test = "t",
              method = "REML") %>%
  robust(cluster=author_year_country)

res_reduced <- rma.mv(yi = auc_cstat_logit, 
                      V = auc_var_logit, 
                      slab = author_year_country,
                      data = new_dev_ml,
                      random = ~ 1 | author_year_country / id, 
                      test = "t",
                      method = "REML",
                      sigma2 = c(0,NA))  %>%  #Fixing the level three parameter to zero.
  robust(cluster=author_year_country)

anova(res, res_reduced) #P < 0.0001


#################
#Supplemental info for Table 1 in S1 Text.
#################
#Bootstrapping for ML models
sigma1s <- c()
sigma2s <- c()
i2 <- c()
betas <- c()

set.seed(42)
for (i in 1:1000){
  rho = runif(1)
  
  V_imputed <- with(new_dev_ml, 
                    impute_covariance_matrix(vi=auc_var_logit,
                                             cluster=author_year_country,
                                             r=rho))
  
  
  temp.model <- rma.mv(yi = auc_cstat_logit,
                       V = V_imputed,
                       slab = author_year_country,
                       data = new_dev_ml,
                       random = ~ 1 | author_year_country / id,
                       test = "t",
                       method = "REML"
  )
  
  res <- temp.model %>% robust(cluster=author_year_country)
  
  sigma1s[i] <- res$sigma2[1]
  sigma2s[i] <- res$sigma2[2]
  
  W <- diag(1/res$vi)
  X <- model.matrix(res)
  P <- W - W %*% X %*% solve(t(X) %*% W %*% X) %*% t(X) %*% W
  i2_ <- 100 * sum(res$sigma2) / (sum(res$sigma2) + (res$k-res$p)/sum(diag(P)))
  
  i2[i] <- i2_
  betas[i] <- res$b[,1]
}


icc <- sigma1s /(sigma1s + sigma2s)
tau <- sigma1s + sigma2s

model_omit <- rma.mv(yi = auc_cstat_logit,
                     V = auc_var_logit,
                     slab = author_year_country,
                     data = new_dev_ml,
                     random = ~ 1 | author_year_country / id,
                     test = "t",
                     method = "REML"
)
res <- model_omit %>% robust(cluster=author_year_country)

W <- diag(1/res$vi)
X <- model.matrix(res)
P <- W - W %*% X %*% solve(t(X) %*% W %*% X) %*% t(X) %*% W
i2_omit <- 100 * sum(res$sigma2) / (sum(res$sigma2) + (res$k-res$p)/sum(diag(P)))
icc_omit <- res$sigma2[1] /(res$sigma2[1] +  res$sigma2[2])
tau_omit <- res$sigma2[1] + res$sigma2[2]

beta_omit <- res$b[,1] %>% plogis

cat("For ML models: \n")
cat("ICC assuming no sample-error covariance: ", icc_omit, ", 95% CI interval for ICC after resampling covariances: ", quantile(icc, c(0.025, 0.975)), "\n")
cat("I^2 assuming no sample-error covariance: ", i2_omit, ", 95% CI interval for I^2 after resampling covariances: ", quantile(i2, c(0.025, 0.975)), "\n")
cat("Tau assuming no sample-error covariance: ", tau_omit, ", 95% CI interval for I^2 after resampling covariances: ", quantile(tau, c(0.025, 0.975)), "\n")
cat("Mean effect assuming no sample-error covariance: ", beta_omit, ", 95% CI interval for I^2 after resampling covariances: ", quantile(betas, c(0.025, 0.975)) %>% plogis, "\n")

#Bootstrapping for traditional models

sigma1s <- c()
sigma2s <- c()
i2 <- c()
betas <- c()

set.seed(42)
for (i in 1:1000){
  rho = runif(1)
  
  V_imputed <- with(new_dev_traditional, 
                    impute_covariance_matrix(vi=auc_var_logit,
                                             cluster=author_year_country,
                                             r=rho))
  
  
  temp.model <- rma.mv(yi = auc_cstat_logit,
                       V = V_imputed,
                       slab = author_year_country,
                       data = new_dev_traditional,
                       random = ~ 1 | author_year_country / id,
                       test = "t",
                       method = "REML"
  )
  
  res <- temp.model %>% robust(cluster=author_year_country)
  
  sigma1s[i] <- res$sigma2[1]
  sigma2s[i] <- res$sigma2[2]
  
  W <- diag(1/res$vi)
  X <- model.matrix(res)
  P <- W - W %*% X %*% solve(t(X) %*% W %*% X) %*% t(X) %*% W
  i2_ <- 100 * sum(res$sigma2) / (sum(res$sigma2) + (res$k-res$p)/sum(diag(P)))
  
  i2[i] <- i2_
  betas[i] <- res$b[,1]
}


icc <- sigma1s /(sigma1s + sigma2s)
tau <- sigma1s + sigma2s

model_omit <- rma.mv(yi = auc_cstat_logit,
                     V = auc_var_logit,
                     slab = author_year_country,
                     data = new_dev_traditional,
                     random = ~ 1 | author_year_country / id,
                     test = "t",
                     method = "REML"
)
res <- model_omit %>% robust(cluster=author_year_country)

W <- diag(1/res$vi)
X <- model.matrix(res)
P <- W - W %*% X %*% solve(t(X) %*% W %*% X) %*% t(X) %*% W
i2_omit <- 100 * sum(res$sigma2) / (sum(res$sigma2) + (res$k-res$p)/sum(diag(P)))
icc_omit <- res$sigma2[1] /(res$sigma2[1] +  res$sigma2[2])
tau_omit <- res$sigma2[1] + res$sigma2[2]

beta_omit <- res$b[,1] %>% plogis

cat("For traditional models: \n")
cat("ICC assuming no sample-error covariance: ", icc_omit, ", 95% CI interval for ICC after resampling covariances: ", quantile(icc, c(0.025, 0.975)), "\n")
cat("I^2 assuming no sample-error covariance: ", i2_omit, ", 95% CI interval for I^2 after resampling covariances: ", quantile(i2, c(0.025, 0.975)), "\n")
cat("Tau assuming no sample-error covariance: ", tau_omit, ", 95% CI interval for Tau after resampling covariances: ", quantile(tau, c(0.025, 0.975)), "\n")
cat("Mean effect assuming no sample-error covariance: ", beta_omit, ", 95% CI interval for mean effect after resampling covariances: ", quantile(betas, c(0.025, 0.975)) %>% plogis, "\n")
