# Supplementary material for: Prognostic risk models for incident hypertension: A PRISMA systematic review and meta-analysis
Source: PLoS One. 2024 Mar 11;19(3):e0294148. doi: 10.1371/journal.pone.0294148 (PMC10927109; doi:10.1371/journal.pone.0294148)
Supplement: S1 File — (ZIP) [file pone.0294148.s003.zip › S1_File/code_plotting_final.R]

#R Version 4.3
library(metafor) #Version 4.2.0
library(tidyverse) #Version 2.0.0
library(grid) #Version 4.3.0
library(ggh4x) #version 0.2.4
library(readxl) #version 1.4.2
library(png) #version 0.1-8

#Use: 
#1) Set working directory to the folder in which S1_File folder and S2_File.xlsx is located using setwd()
#2) run 'source("S1_File/code_plotting_final.R")'


#################
#Fig 2: Variable summary
#################
plot_df <- readRDS("S1_File/variable_summary_data.rds")

ggplot(plot_df, aes(x = variable, y = Freq, fill = codes)) +
  geom_bar(stat = "identity", position = "dodge", color = "black") +
  #scale_fill_manual(values = rep(c("#56B4E9"), 7)) +  # Bar colors
  labs(x = "", y = "Number of studies") +
  #ggtitle("Variables used in final models") +
  theme_minimal() +
  facet_grid(~ codes, switch = "y", scales = "free_x", space = "free_x") +
  force_panelsizes(cols=c(5.5, 5, 9, 4.5, 3, 9, 4, 4.5, 3.5, 4.1, 1.9)) + #manual alignment to display all columns properly
  theme(axis.text.x = element_text(angle = 45, hjust = 1), panel.spacing.x=unit(1.5, "mm"),
        text=element_text(size=9, family="serif"),
        plot.title = element_blank()) +
  guides(fill="none") -> p

ggsave("fig2.tiff", plot=p, width=7.5, height=3.75, units="in", dpi=300, device="tiff")  


#################
#Fig 7: Framingham risk model forest plot
#################


res <- readRDS("S1_File/framingham_validation_rma.rds")

res$slab <- paste0(res$data$author, " et al., ", res$data$year)

# colors to be used in the plot
colp <- "#6b58a6"
coll <- "#a7a9ac"

# number of studies
k <- res$k

# point sizes
psize <- weights(res, type="rowsum")
psize <- 1.4 + 0.5*(psize - min(psize)) / (max(psize) - min(psize))

# weights for each study
weights <- formatC(weights(res, type="rowsum"), format="f", digits=1)

# margin adjustment to display all information
par(mar=c(2.7,3.2,2.3,1.3), mgp=c(3,0,0), tcl=0.15)

# forest plot with extra annotations
sav <- forest(res, addpred=T, transf=plogis, xlim=c(0,1.3), ylim=c(-1,k+3), alim=c(0.5,1), cex=0.88,
              pch=18, psize=psize, efac=1, refline=NA, lty=c(2,2,3), xlab="",
              ilab=cbind(res$data$country %>% as.character, res$data$middle_follow_up, weights),
              ilab.xpos=c(0.325, 0.45, 1.05), annosym=c(" (", " to ", ")"),
              rowadj=-.07, mlab="Total (95% CI)", family = "serif")

# add vertical reference line at the pooled estimate
segments(coef(res) %>% plogis, 0, coef(res) %>% plogis, k, col=colp, lty="33", lwd=0.8)

# redraw the CI lines and points in the correct color
segments((res$yi - 1.96*res$vi) %>% plogis, k:1, (res$yi + 1.96*res$vi) %>% plogis, k:1, col=colp, lwd=1.5)
points(res$data$auc_cstat_logit %>% plogis, k:1, pch=18, cex=psize*1.15, col="white")
points(res$data$auc_cstat_logit %>% plogis, k:1, pch=18, cex=psize, col=colp)

# summary polygon
addpoly(res, row=-1, mlab="", efac=2, col=colp, border=colp, addpred=T, annotate=F)

# xpd=NA so no text gets clipped
par(xpd=NA)

# adjust cex as used in the forest plot , bold font for headings
par(cex=sav$cex, font=2)

# headings
text(sav$xlim[1], k+2.5, pos=4, "Study", family = "serif")
text(sav$ilab.xpos[1], k+2.75, "Cohort \n origin", family = "serif")
text(sav$ilab.xpos[2], k+2.75, "Follow up, \n years", family = "serif")
text(c(sav$ilab.xpos[3],sav$ilab.xpos[3]+0.15), k+2.75, c("Weight\n(%)","AUC/C-stat.,\n mean (95% CI)"), family = "serif")

# non-bold font for the rest of the text
par(cex=sav$cex, font=1)

### add the 100.0 for the sum of the weights
text(sav$ilab.xpos[3], -1, "100.0", family = "serif", cex = 0.88)


### add text with heterogeneity statistics
text(sav$xlim[1], -2.5, pos=4, bquote(paste("Test for heterogeneity:")), family = "serif")

text(sav$xlim[1], -3.5, pos=4, bquote(paste(tau^2, "=",
                                            .(formatC(res$tau2, digits=5, format="f")), "; ", chi^2, "=",
                                            .(formatC(res$QE, digits=2, format="f")), ", df=", .(res$k - res$p),
                                            ", P=", .(formatC(res$QEp, digits=2, format="f")), "; ", I^2, "=",
                                            .(formatC(res$i2, digits=0, format="f")), "%")), family = "serif", cex=0.88)

dev.copy(tiff, "fig7.tiff", width=7*300, height=300*5, res=300)
dev.off()

#############################
#Fig 6: ML models forest plot
#############################

res <- readRDS("S1_File/ml_models_rma.rds")

res$slab <- paste0(res$data$author, " et al., ", res$data$year)


# colors to be used in the plot
colp <- "#6b58a6"
coll <- "#a7a9ac"

# number of studies
k <- res$k
res$data$method <- res$data$method %>% 
  as.character %>% 
  case_match(.,"bayes network"~"BN", 
             "cox"~"Cox reg.", 
             "decision rules"~"Decision rule",
             "decision tree"~"Decision trees", 
             "gbm"~"GBM",
             "knn"~"KNN", 
             "knn light-gbm ensembling"~"KNN + light-GBM",
             "light-gbm"~"light-GBM",
             "lightgbm"~"light-GBM",
             "locally weighted naive bayes"~"LWNB ", 
             "logistic"~"Logistic reg.",
             "logit boost"~"Logit boost",
             "lstm"~"LSTM NN",
             "mlp neural net"~"MLP NN",
             "naive bayes"~"NB", 
             "random forest"~"RF",
             "risk score sheet"~"Risk score sheet",
             "stacking logistic with l2 penalty (lrr) and random forest models with lrr"~"Ridge reg. into RF", 
             "svm"~"SVM", 
             "weibull"~"Weibull reg.", 
             "xgboost"~"XGBoost",
             "xgboost logistic random forest ensemble"~"XGBoost + log. reg. + RF")

res$data$method[2:3] <- c("CART DT", "CART DT")
res$data$method[15] <- "DT"
res$data$method[19:27] <- c("QUEST DT", "C5.0 DT", "QUEST DT", "CART DT", "C5.0 DT", "CART DT", "QUEST DT", "CART DT", "C5.0 DT")

# point sizes
psize <- weights(res, type="rowsum")
psize <- 1.5 + 0.5*(psize - min(psize)) / (max(psize) - min(psize))

# weights for each study
weights <- formatC(weights(res, type="rowsum"), format="f", digits=1)

# margin adjustment to display all information
par(mar=c(2.7,3.2,2.3,1.3), mgp=c(3,0,0), tcl=0.15)

# forest plot with extra annotations
sav <- forest(res, addpred=T, transf=plogis, xlim=c(-0.2,1.4), ylim=c(-1,k+3), alim=c(0.5,1), cex=0.88,
              pch=18, psize=psize, efac=1, refline=NA, lty=c(2,2,3), xlab="",
              ilab=cbind(res$data$country %>% as.character, res$data$method, weights),
              ilab.xpos=c(0.2, 0.4, 1.1), annosym=c(" (", " to ", ")"),
              rowadj=-.07, mlab="Total (95% CI)", family = "serif")

# add vertical reference line at the pooled estimate
segments(coef(res) %>% plogis, 0, coef(res) %>% plogis, k, col=colp, lty="33", lwd=0.8)

# redraw the CI lines and points in the correct color
segments((res$yi - 1.96*res$vi) %>% plogis, k:1, (res$yi + 1.96*res$vi) %>% plogis, k:1, col=colp, lwd=1.5)
points(res$data$auc_cstat_logit %>% plogis, k:1, pch=18, cex=psize*1.15, col="white")
points(res$data$auc_cstat_logit %>% plogis, k:1, pch=18, cex=psize, col=colp)

# summary polygon
addpoly(res, row=-1, mlab="", efac=1, col=colp, border=colp, addpred=T, annotate=F)

# xpd=NA so no text gets clipped
par(xpd=NA)

# adjust cex as used in the forest plot , bold font for headings
par(cex=sav$cex, font=2)

# headings
text(sav$xlim[1], k+2.5, pos=4, "Study", family = "serif")
text(sav$ilab.xpos[1], k+2.5, "Cohort \n origin", family = "serif")
text(sav$ilab.xpos[2], k+2.5, "Method", family = "serif")
text(c(sav$ilab.xpos[3],sav$ilab.xpos[3]+0.175), k+2.75, c("Weight\n(%)","AUC/C-stat.,\n mean (95% CI)"), family = "serif")

# non-bold font for the rest of the text
par(cex=sav$cex, font=1)

# add the 100.0 for the sum of the weights
text(sav$ilab.xpos[3], -1, "100.0", family = "serif", cex=0.88)


# add text with heterogeneity statistics
text(sav$xlim[1], -2.5, pos=4, bquote(paste("Test for heterogeneity:")), family = "serif")

text(sav$xlim[1], -3.5, pos=4, bquote(paste(tau^2, "=",
                                            .(formatC(res$tau2, digits=5, format="f")), "; ", chi^2, "=",
                                            .(formatC(res$QE, digits=2, format="f")), ", df=", .(res$k - res$p),
                                            ", P=", .(formatC(res$QEp, digits=2, format="f")), "; ", I^2, "=",
                                            .(formatC(res$i2, digits=0, format="f")), "%")), family = "serif", cex=0.88)

dev.copy(tiff, "fig6.tiff", width=2250, height=2625, res=300)
dev.off()

#################
#Fig 5: Traditional models forest plot
#################
res <- readRDS("S1_File/traditional_models_rma.rds")

res$slab <- paste0(res$data$author, " et al., ", res$data$year)

### colors to be used in the plot
colp <- "#6b58a6"
coll <- "#a7a9ac"

### total number of studies
k <- res$k

res$data$method <- res$data$method %>% 
  as.character %>% 
  case_match(.,"bayes network"~"BN", 
             "cox"~"Cox reg.", 
             "decision rules"~"Decision rule",
             "decision tree"~"Decision trees", 
             "gbm"~"GBM",
             "knn"~"KNN", 
             "knn light-gbm ensembling"~"KNN + light-GBM",
             "light-gbm"~"light-GBM",
             "lightgbm"~"light-GBM",
             "locally weighted naive bayes"~"LWNB ", 
             "logistic"~"Logistic reg.",
             "logit boost"~"Logit boost",
             "lstm"~"LSTM NN",
             "mlp neural net"~"MLP NN",
             "naive bayes"~"NB", 
             "random forest"~"RF",
             "risk score sheet"~"Risk score sheet",
             "stacking logistic with l2 penalty (lrr) and random forest models with lrr"~"Ridge reg. into RF", 
             "svm"~"SVM", 
             "weibull"~"Weibull reg.", 
             "xgboost"~"XGBoost",
             "xgboost logistic random forest ensemble"~"XGBoost + \n log. reg. + RF")
res$data$method[29] <- "Cox reg.*"
res$data$method[c(20, 32, 38)] <- "Logistic reg.*"

### generate point sizes
psize <- weights(res, type="rowsum")
psize <- 1.5 + 0.5*(psize - min(psize)) / (max(psize) - min(psize))

### get the weights and format them as will be used in the forest plot
weights <- formatC(weights(res, type="rowsum"), format="f", digits=1)

### adjust the margins
par(mar=c(2.7,3.2,2.3,1.3), mgp=c(3,0,0), tcl=0.15)

### forest plot with extra annotations
sav <- forest(res, addpred=T, transf=plogis, xlim=c(-0.1,1.3), ylim=c(-1,k+3), alim=c(0.5,1), cex=0.88,
              pch=18, psize=psize, efac=1, refline=NA, lty=c(2,2,3), xlab="",
              ilab=cbind(res$data$country %>% as.character, res$data$method %>% as.character, weights),
              ilab.xpos=c(0.25, 0.425, 1.025), annosym=c(" (", " to ", ")"),
              rowadj=-.07, mlab="Total (95% CI)", family = "serif")

### add vertical reference line at the pooled estimate
segments(coef(res) %>% plogis, 0, coef(res) %>% plogis, k, col=colp, lty="33", lwd=0.8)

### redraw the CI lines and points in the chosen color
segments((res$yi - 1.96*res$vi) %>% plogis, k:1, (res$yi + 1.96*res$vi) %>% plogis, k:1, col=colp, lwd=1.5)
points(res$data$auc_cstat_logit %>% plogis, k:1, pch=18, cex=psize*1.15, col="white")
points(res$data$auc_cstat_logit %>% plogis, k:1, pch=18, cex=psize, col=colp)

### add the summary polygon
addpoly(res, row=-1, mlab="", efac=1, col=colp, border=colp, addpred=T, annotate=F)


### add horizontal line at the top
#abline(h=k+1.6, col=coll)

### now we add a bunch of text; since some of the text falls outside of the
### plot region, we set xpd=NA so nothing gets clipped
par(xpd=NA)

### adjust cex as used in the forest plot and use a bold font
par(cex=sav$cex, font=2)

### add headings
text(sav$xlim[1], k+2.5, pos=4, "Study", family = "serif")
text(sav$ilab.xpos[1], k+2.5, "Cohort \n origin", family = "serif")
text(sav$ilab.xpos[2], k+2.5, "Method", family = "serif")
text(c(sav$ilab.xpos[3],sav$ilab.xpos[3]+0.15), k+2.75, c("Weight\n(%)","AUC/C-stat.,\n mean (95% CI)"), family = "serif")

### use a non-bold font for the rest of the text
par(cex=sav$cex, font=1)

### add the 100.0 for the sum of the weights
text(sav$ilab.xpos[3], -1, "100.0", family = "serif", cex=0.88)


### add text with heterogeneity statistics
text(sav$xlim[1], -2.5, pos=4, bquote(paste("Test for heterogeneity:")), family = "serif")

text(sav$xlim[1], -3.5, pos=4, bquote(paste(tau^2, "=",
                                            .(formatC(res$tau2, digits=5, format="f")), "; ", chi^2, "=",
                                            .(formatC(res$QE, digits=2, format="f")), ", df=", .(res$k - res$p),
                                            ", P=", .(formatC(res$QEp, digits=2, format="f")), "; ", I^2, "=",
                                            .(formatC(res$i2, digits=0, format="f")), "%")), family = "serif", cex=0.88)

# Copy the current plot to a file
dev.copy(tiff, "fig5.tiff", width=2250, height=2625, res=300)

# Turn off the graphics device
dev.off()


#################
#Fig 3: PROBAST first step
#################

rob <- read_xlsx("S2_file.xlsx", skip=2, col_names = F, sheet=2)
names(rob)[2:10] <- c("Study", "1. Outcome", "2. EPV", "4. Missing data", "3. Continuous predictors", "5. Univariable analysis", "6. Correction for overfitting", "Overall, new model", "Overall, external validation")
rob$Study <- paste0(rob$...1, ", ", rob$Study)
rob <- rob[1:53,2:10]
for(x in c("1. Outcome", "2. EPV", "4. Missing data", "3. Continuous predictors", "5. Univariable analysis", "6. Correction for overfitting", "Overall, new model", "Overall, external validation")){
  rob[[x]] <- rob[[x]] %>% as.character %>% case_match("1"~"High", "unclear"~"Unclear", "0"~"Low", "Low ROB, recheck"~"Low", "High ROB"~"High", "NA"~"NA", "partial"~"partial")
}


#Custom figure for the mixed probast results.
try(img1 <- readPNG("S1_File/partial_bias_circle.png"))
if (exists("img1")){
  g1 <- rasterGrob(img1, interpolate=FALSE)
  custom_x <- c()
  custom_y <- c()
  for(x in c("1. Outcome", "2. EPV", "4. Missing data", "3. Continuous predictors", "5. Univariable analysis", "6. Correction for overfitting")){
    if("partial" %in% rob[[x]]){
      y_idx <-  (rob[[x]]=="partial") %>% which
      custom_x <- c(custom_x, rep(substr(x, 1,1), length(y_idx)))
      for (i in y_idx){
        custom_y <- c(custom_y, (rob[["Study"]][i] == rev(rob$Study)) %>% which)
      }
    }
  }
  
  custom_y <- c(custom_y, ("Kshirsagar et al., 2010" == rev(rob$Study)) %>% which)
  custom_x <- c(custom_x, 7)
  custom_y <- c(custom_y, ("Datta et al., 2022" == rev(rob$Study)) %>% which)
  custom_x <- c(custom_x, 7)
  custom_x <- custom_x %>% as.numeric
}

rob.tidy <- suppressWarnings(tidyr::gather(rob, 
                                           domain, judgment, -Study))

rob.tidy$Study <- factor(rob.tidy$Study, levels=rev(rob$Study), ordered=T)
rob.tidy$domain <- factor(rob.tidy$domain, levels=c("Study", "1. Outcome", "2. EPV", "3. Continuous predictors","4. Missing data", "5. Univariable analysis", "6. Correction for overfitting", "Overall, new model", "Overall, external validation"), ordered=T)
ggplot(data = rob.tidy, mapping = aes(y = Study, 
                                      x = domain, fill = judgment, color=judgment, shape=judgment)) + 
  geom_point(shape=21, size=4) + 
  geom_point(size=4, color="black") + 
  guides(size = "none")  + 
  scale_fill_manual(name="",
                    values= c("High" = "red", "Unclear" = "yellow", "Low"="green", "NA"="darkgrey"),
                    labels= c("High" = "High", "Unclear" = "Unclear", "Low"="Low", "NA"="NA")) + 
  scale_color_manual(name="",
                     values= c("High" = "red", "Unclear" = "yellow", "Low"="green", "NA"="darkgrey"),
                     labels= c("High" = "High", "Unclear" = "Unclear", "Low"="Low", "NA"="NA")) +
  scale_shape_manual(name="",
                     values= c("High" = "-", "Unclear" = "?", "Low"="+", "NA"=""),
                     labels= c("High" = "High", "Unclear" = "Unclear", "Low"="Low", "NA"="NA")) +
  geom_vline(data=data.frame(x=c(6.5)), aes(xintercept=x), linetype=2, linewidth=1) +
  xlab("") +
  theme_bw() +
  theme(axis.text.x=element_text(angle=0, hjust=0.5, size=11), axis.title.y=element_blank(),
        axis.text.y=element_text(size=11)) +
  labs(caption = c("                                 Domain                                       Overall")) + 
  theme(plot.caption = element_text(hjust=0, vjust=283, size=11),
        plot.title = element_blank()) +
  ggtitle("PROBAST results, step 1") +
  scale_x_discrete(position = "top",
                   labels=c("Study"="Study", 
                            "1. Outcome"="1.",
                            "2. EPV"="2.",
                            "3. Continuous predictors"="3.",
                            "4. Missing data"="4.",
                            "5. Univariable analysis"="5.",
                            "6. Correction for overfitting"="6.",
                            "Overall, new model"="Dev.",
                            "Overall, external validation"="Ext. val.")) + 
  geom_segment(x=0.75, y=55, xend=6.2, yend=55, color="black") +
  geom_segment(x=6.75, y=55, xend=8.4, yend=55, color="black") +
  coord_cartesian(clip="off") -> p

#adding partial judgment marker
if(exists("img1")){
  pt_size=0.5
  for(i in 1:length(custom_x)){
    p <- p + annotation_custom(g1, xmin=custom_x[i]-pt_size, xmax=custom_x[i]+pt_size, ymin=custom_y[i]-pt_size, ymax=custom_y[i]+pt_size)
  }
}

ggsave("fig3.tiff", plot=p, width=2250, height=2625, units="px", dpi=300, device="tiff")


#################
#Fig 4: PROBAST second step
#################

rob <- read_xlsx("S2_file.xlsx", skip=2, col_names = F, sheet=3)
names(rob)[5:14] <- c("Study", "ROB: Participants", "ROB: Predictors", "ROB: Outcome", "ROB: Analysis", "ROB: Overall", "App.: Participants",
                      "App.: Predictors", "App.: Outcome", "App.: Overall")
rob$Study <- paste0(rob$...1, ", ", rob$...2, ", ", rob$...3)
rob <- rob[,5:14]
for(x in c("ROB: Participants", "ROB: Predictors", "ROB: Outcome", "ROB: Analysis", "ROB: Overall", "App.: Participants",
           "App.: Predictors", "App.: Outcome", "App.: Overall")){
  rob[[x]] <- rob[[x]] %>% as.character %>% case_match("1"~"High", "unclear"~"Unclear", "0"~"Low", "Low ROB, recheck"~"Low", "High ROB"~"High", "NI"~"NI", "partial"~"partial")
}

rob.tidy <- suppressWarnings(tidyr::gather(rob, 
                                           domain, judgment, -Study))

rob.tidy$Study <- factor(rob.tidy$Study, levels=rev(rob$Study) %>% unique, ordered=T)
rob.tidy$domain <- factor(rob.tidy$domain, levels=c("Study", "ROB: Participants", "ROB: Predictors", "ROB: Outcome", "ROB: Analysis", 
                                                    "App.: Participants", "App.: Predictors", "App.: Outcome","ROB: Overall", "App.: Overall"), ordered=T)
ggplot(data = rob.tidy, mapping = aes(y = Study, 
                                      x = domain, fill = judgment, color=judgment, shape=judgment)) + 
  geom_point(shape=21, size=6) + 
  geom_point(size=5, color="black") + 
  guides(size = "none")  + 
  scale_fill_manual(name="",
                    values= c("High" = "red", "Unclear" = "yellow", "Low"="green", "NI"="darkgrey"),
                    labels= c("High" = "High", "Unclear" = "Unclear", "Low"="Low", "NI"="NI")) + 
  scale_color_manual(name="",
                     values= c("High" = "red", "Unclear" = "yellow", "Low"="green", "NI"="darkgrey"),
                     labels= c("High" = "High", "Unclear" = "Unclear", "Low"="Low", "NI"="NI")) +
  scale_shape_manual(name="",
                     values= c("High" = "-", "Unclear" = "?", "Low"="+", "NI"=""),
                     labels= c("High" = "High", "Unclear" = "Unclear", "Low"="Low", "NI"="NI")) +
  xlab("") +
  geom_vline(data=data.frame(x=c(7.5)), aes(xintercept=x), linetype=2, linewidth=1) +
  theme_bw() +
  theme(axis.text.x=element_text(angle=0, hjust=0.5, size=11), axis.title.y=element_blank(),
        axis.text.y=element_text(size=11)) +
  labs(caption = c("               Risk of bias                  Applicability             Overall")) + 
  theme(plot.caption = element_text(hjust=0, vjust=139, size=11),
        plot.title = element_blank()) +
  ggtitle("PROBAST results, step 2") +
  scale_x_discrete(position = "top",
                   labels=c("Study"="Study", 
                            "ROB: Participants"="Part.",
                            "ROB: Predictors"="Pred.",
                            "ROB: Outcome"="Out.",
                            "ROB: Analysis"="An.",
                            "ROB: Overall"="ROB",
                            "App.: Participants"="Part.",
                            "App.: Predictors"="Pred.",
                            "App.: Outcome"="Out.",
                            "App.: Overall"="App.")) +
  geom_segment(x=0.75, y=15.5, xend=4.25, yend=15.5, color="black") +
  geom_segment(x=4.75, y=15.5, xend=7.25, yend=15.5, color="black") +
  geom_segment(x=7.75, y=15.5, xend=9.25, yend=15.5, color="black") + 
  coord_cartesian(clip="off") -> p
ggsave("fig4.tiff", plot=p, width=2250, height=1325, units="px", dpi=300, device="tiff")
