# Supplementary material for: Prognostic risk models for incident hypertension: A PRISMA systematic review and meta-analysis
Source: PLoS One. 2024 Mar 11;19(3):e0294148. doi: 10.1371/journal.pone.0294148 (PMC10927109; doi:10.1371/journal.pone.0294148)
Supplement: S2 File — (XLSX) [file pone.0294148.s004.xlsx]

## Sheet: review_data
doi	author	year	middle_follow_up	country	region	multiple_follow_ups_per_participant	n_data_result	n_data_result_outcomes	n_participants_study	hyp_def_free_text	method	variables_raw	optimism_assessment	auc_cstat	auc_cstat_conf_range	hl_calibration	other_performance_measures?	nested_model?	subject_gender	baseline_age	baseline_sys	baseline_dia	select_for_analyses	FR_validation
doi.org/10.7326/0003-4819-148-2-200801150-00005	Parikh	2008	3.8	USA	Americas	yes	5814	796	1717	Systolic blood pressure of 140 mm Hg or higher, diastolic blood pressure of 90 mm Hg or higher, or use of blood pressure–lowering medications defined hypertension.	weibull	age, sex, sys, dia, currently smoking, parhyp, bmi, age*dia	bootstrap_cv	0.788	0.05	4.35	no	no	all	42.2	116	75	x
doi.org/10.1161/HYPERTENSIONAHA.109.132373	Kivimäki	2009	5.6	England	Europe	yes	5472	817.2	6704	Assessment of Incident Hypertension Hypertension was defined according to the seventh report of the Joint National Committee on Prevention, Detection, Evaluation, and Treatment of High Blood Pressure (systolic/diastolic _x0001_140/ 90 mm Hg or use of antihypertensive medication).1	weibull	age, sex, sys, dia, currently smoking, parhyp, bmi, age*dia	external	0.803		11.5	yes	no	all	44.6	118.9	74.6	x	x
doi.org/10.1161/HYPERTENSIONAHA.109.132373	Kivimäki	2009	5.6	England	Europe	yes	5472	817.2	6704	Assessment of Incident Hypertension Hypertension was defined according to the seventh report of the Joint National Committee on Prevention, Detection, Evaluation, and Treatment of High Blood Pressure (systolic/diastolic _x0001_140/ 90 mm Hg or use of antihypertensive medication).1	weibull	age, sex, sys, dia, currently smoking, parhyp, bmi, age*dia	one_split	0.804		14.3	yes	yes	all	44.6	118.9	74.6	x
doi.org/10.1016/j.amjmed.2008.10.034	Paynter	2009	8	USA	Americas	no	5395	1068	14822	Incident hypertension was ascertained by annual questionnaire through March of 2004 using methods previously described in detail.8 Briefly, participants were classified as hypertensive after reporting either a new physician diagnosis at year 1, 3, or annually thereafter; a new hypertensive treatment at year 1, 3, or 4; a systolic blood pressure of 140 mmHg or greater at year 1 or 4; or a diastoli…	logistic	Sys, dia, race, total hdl cholesterol, Apolipoprotein B, age, bmi, high-sensitivity C-reactive protein, lipoproterin, total grains	one_split	0.705	0.06664	24.6	yes	no	women	51			x
doi.org/10.1016/j.amjmed.2008.10.034	Paynter	2009	8	USA	Americas	no	5395	1068	14822	Incident hypertension was ascertained by annual questionnaire through March of 2004 using methods previously described in detail.8 Briefly, participants were classified as hypertensive after reporting either a new physician diagnosis at year 1, 3, or annually thereafter; a new hypertensive treatment at year 1, 3, or 4; a systolic blood pressure of 140 mmHg or greater at year 1 or 4; or a diastoli…	logistic	Sys, dia, race, age, bmi	one_split	0.705	0.06664	20.7	yes	yes	women	51
doi.org/10.1016/j.amjmed.2008.10.034	Paynter	2009	8	USA	Americas	no	5395	1068	14822	Incident hypertension was ascertained by annual questionnaire through March of 2004 using methods previously described in detail.8 Briefly, participants were classified as hypertensive after reporting either a new physician diagnosis at year 1, 3, or annually thereafter; a new hypertensive treatment at year 1, 3, or 4; a systolic blood pressure of 140 mmHg or greater at year 1 or 4; or a diastoli…	logistic	Sys, dia, race, total hdl cholesterol, age, bmi	one_split	0.703	0.06664	12.3	yes	yes	women	51
doi.org/10.1016/j.amjmed.2008.10.034	Paynter	2009	8	USA	Americas	no	5395	1068	14822	Incident hypertension was ascertained by annual questionnaire through March of 2004 using methods previously described in detail.8 Briefly, participants were classified as hypertensive after reporting either a new physician diagnosis at year 1, 3, or annually thereafter; a new hypertensive treatment at year 1, 3, or 4; a systolic blood pressure of 140 mmHg or greater at year 1 or 4; or a diastoli…	logistic	Sys, dia	one_split	0.676	0.06664	8.8	yes	yes	women	51
doi.org/10.1016/j.amjmed.2008.10.034	Paynter	2009	8	USA	Americas	no	9427	1935	14822	Incident hypertension was ascertained by annual questionnaire through March of 2004 using methods previously described in detail.8 Briefly, participants were classified as hypertensive after reporting either a new physician diagnosis at year 1, 3, or annually thereafter; a new hypertensive treatment at year 1, 3, or 4; a systolic blood pressure of 140 mmHg or greater at year 1 or 4; or a diastoli…	logistic	Sys, dia, race, total hdl cholesterol, Apolipoprotein B, age, bmi, high-sensitivity C-reactive protein, lipoproterin, total grains	internal	0.714	0.05096	2.9	yes	no	women	51
doi.org/10.1016/j.amjmed.2008.10.034	Paynter	2009	8	USA	Americas	no	9427	1935	14822	Incident hypertension was ascertained by annual questionnaire through March of 2004 using methods previously described in detail.8 Briefly, participants were classified as hypertensive after reporting either a new physician diagnosis at year 1, 3, or annually thereafter; a new hypertensive treatment at year 1, 3, or 4; a systolic blood pressure of 140 mmHg or greater at year 1 or 4; or a diastoli…	logistic	Sys, dia, race, age, bmi	internal	0.708	0.05096	9.4	yes	yes	women	51
doi.org/10.1016/j.amjmed.2008.10.034	Paynter	2009	8	USA	Americas	no	9427	1935	14822	Incident hypertension was ascertained by annual questionnaire through March of 2004 using methods previously described in detail.8 Briefly, participants were classified as hypertensive after reporting either a new physician diagnosis at year 1, 3, or annually thereafter; a new hypertensive treatment at year 1, 3, or 4; a systolic blood pressure of 140 mmHg or greater at year 1 or 4; or a diastoli…	logistic	Sys, dia, race, total hdl cholesterol, age, bmi	internal	0.707	0.05096	6	yes	yes	women	51
doi.org/10.1016/j.amjmed.2008.10.034	Paynter	2009	8	USA	Americas	no	9427	1935	14822	Incident hypertension was ascertained by annual questionnaire through March of 2004 using methods previously described in detail.8 Briefly, participants were classified as hypertensive after reporting either a new physician diagnosis at year 1, 3, or annually thereafter; a new hypertensive treatment at year 1, 3, or 4; a systolic blood pressure of 140 mmHg or greater at year 1 or 4; or a diastoli…	logistic	Sys, dia	internal	0.682	0.05096	4.3	yes	yes	women	51
doi.org/10.1161/HYPERTENSIONAHA.109.144220	Kivimäki	2010	5.7	England	Europe	yes	2785	438	4314	Assessment of Incident Hypertension Hypertension was defined according to the seventh report of the Joint National Committee on Prevention, Detection, Evaluation, and Treatment of High Blood Pressure (systolic/diastolic _x0002_140/ 90 mm Hg or use of antihypertensive medication).1 At both screening cycles, we determined incident (new cases) hypertension by the presence of hypertension at follow-u…	weibull	age, sex, sys, dia, currently smoking, parhyp, bmi, age*dia	external	0.796		11.5	yes	no	all	48.9	115.8	75.4	x	x
doi.org/10.1161/HYPERTENSIONAHA.109.144220	Kivimäki	2010	5.7	England	Europe	yes	2785	438	4314	Assessment of Incident Hypertension Hypertension was defined according to the seventh report of the Joint National Committee on Prevention, Detection, Evaluation, and Treatment of High Blood Pressure (systolic/diastolic _x0002_140/ 90 mm Hg or use of antihypertensive medication).1 At both screening cycles, we determined incident (new cases) hypertension by the presence of hypertension at follow-u…	weibull	age, sex, sys, dia, currently smoking, parhyp, bmi, age*dia, previous dia, previous sys	one_split	0.799		6.5	yes	no	all	48.9	115.8	75.4	x
doi.org/10.1161/HYPERTENSIONAHA.109.144220	Kivimäki	2010	5.7	England	Europe	yes	2785	438	4314	Assessment of Incident Hypertension Hypertension was defined according to the seventh report of the Joint National Committee on Prevention, Detection, Evaluation, and Treatment of High Blood Pressure (systolic/diastolic _x0002_140/ 90 mm Hg or use of antihypertensive medication).1 At both screening cycles, we determined incident (new cases) hypertension by the presence of hypertension at follow-u…	weibull	age, sex, currently smoking, parhyp, bmi, agex usual dia, average sys, average dia	one_split	0.794			yes	no	all	48.9	115.8	75.4
doi.org/10.1111/j.1751-7176.2010.00343.x	Kshirsagar	2010	3	USA	Americas	no			11302	Hypertension was defined as DBP _x0015_90 mm Hg or SBP _x0015_140 mm Hg or reporting the use of medication known to treat hypertension.	logistic	age, sex, sys, dia, smoking, famhyp, bmi, age*dia, diabetes	one_split	0.751			no	no	all	56	115	70
doi.org/10.1111/j.1751-7176.2010.00343.x	Kshirsagar	2010	3	USA	Americas	no			11302	Hypertension was defined as DBP _x0015_90 mm Hg or SBP _x0015_140 mm Hg or reporting the use of medication known to treat hypertension.	logistic	age, sex, sys, dia, smoking, famhyp, bmi, age*dia, diabetes	one_split	0.754			no	no	all	56	115	70
doi.org/10.1111/j.1751-7176.2010.00343.x	Kshirsagar	2010	3	USA	Americas	no			11302	Hypertension was defined as DBP _x0015_90 mm Hg or SBP _x0015_140 mm Hg or reporting the use of medication known to treat hypertension.	logistic	age, sex, sys, dia, smoking, famhyp, bmi, age*dia, diabetes	internal	0.742			no	no	all	56	115	70
doi.org/10.1111/j.1751-7176.2010.00343.x	Kshirsagar	2010	3	USA	Americas	no			11302	Hypertension was defined as DBP _x0015_90 mm Hg or SBP _x0015_140 mm Hg or reporting the use of medication known to treat hypertension.	logistic	age, sex, sys, dia, smoking, famhyp, bmi, age*dia, diabetes	internal	0.739			no	no	all	56	115	70
doi.org/10.1111/j.1751-7176.2010.00343.x	Kshirsagar	2010	3	USA	Americas	no			11302	Hypertension was defined as DBP _x0015_90 mm Hg or SBP _x0015_140 mm Hg or reporting the use of medication known to treat hypertension.	logistic	age, sex, sys, dia, smoking, famhyp, bmi, age*dia, diabetes	internal	0.747			no	no	all	56	115	70
doi.org/10.1111/j.1751-7176.2010.00343.x	Kshirsagar	2010	6	USA	Americas	no			11302	Hypertension was defined as DBP _x0015_90 mm Hg or SBP _x0015_140 mm Hg or reporting the use of medication known to treat hypertension.	logistic	age, sex, sys, dia, smoking, famhyp, bmi, age*dia, diabetes	one_split	0.743			no	no	all	56	115	70
doi.org/10.1111/j.1751-7176.2010.00343.x	Kshirsagar	2010	6	USA	Americas	no			11302	Hypertension was defined as DBP _x0015_90 mm Hg or SBP _x0015_140 mm Hg or reporting the use of medication known to treat hypertension.	logistic	age, sex, sys, dia, smoking, famhyp, bmi, age*dia, diabetes	one_split	0.747			no	no	all	56	115	70
doi.org/10.1111/j.1751-7176.2010.00343.x	Kshirsagar	2010	6	USA	Americas	no			11302	Hypertension was defined as DBP _x0015_90 mm Hg or SBP _x0015_140 mm Hg or reporting the use of medication known to treat hypertension.	logistic	age, sex, sys, dia, smoking, famhyp, bmi, age*dia, diabetes	internal	0.75			no	no	all	56	115	70
doi.org/10.1111/j.1751-7176.2010.00343.x	Kshirsagar	2010	6	USA	Americas	no			11302	Hypertension was defined as DBP _x0015_90 mm Hg or SBP _x0015_140 mm Hg or reporting the use of medication known to treat hypertension.	logistic	age, sex, sys, dia, smoking, famhyp, bmi, age*dia, diabetes	internal	0.755			no	no	all	56	115	70
doi.org/10.1111/j.1751-7176.2010.00343.x	Kshirsagar	2010	6	USA	Americas	no			11302	Hypertension was defined as DBP _x0015_90 mm Hg or SBP _x0015_140 mm Hg or reporting the use of medication known to treat hypertension.	logistic	age, sex, sys, dia, smoking, famhyp, bmi, age*dia, diabetes	internal	0.76			no	no	all	56	115	70
doi.org/10.1111/j.1751-7176.2010.00343.x	Kshirsagar	2010	9	USA	Americas	no	3692	1218.36	11302	Hypertension was defined as DBP _x0015_90 mm Hg or SBP _x0015_140 mm Hg or reporting the use of medication known to treat hypertension.	logistic	age, sex, sys, dia, smoking, famhyp, bmi, age*dia, diabetes	one_split	0.761			no	no	all	56	115	70	x
doi.org/10.1111/j.1751-7176.2010.00343.x	Kshirsagar	2010	9	USA	Americas	no	3692	1218.36	11302	Hypertension was defined as DBP _x0015_90 mm Hg or SBP _x0015_140 mm Hg or reporting the use of medication known to treat hypertension.	logistic	age, sex, sys, dia, smoking, famhyp, bmi, age*dia, diabetes	one_split	0.763			no	no	all	56	115	70
doi.org/10.1111/j.1751-7176.2010.00343.x	Kshirsagar	2010	9	USA	Americas	no	11302	3795	11302	Hypertension was defined as DBP _x0015_90 mm Hg or SBP _x0015_140 mm Hg or reporting the use of medication known to treat hypertension.	logistic	age, sex, sys, dia, smoking, famhyp, bmi, age*dia, diabetes	internal	0.775			no	no	all	56	115	70
doi.org/10.1111/j.1751-7176.2010.00343.x	Kshirsagar	2010	9	USA	Americas	no	7610	2576.64	11302	Hypertension was defined as DBP _x0015_90 mm Hg or SBP _x0015_140 mm Hg or reporting the use of medication known to treat hypertension.	logistic	age, sex, sys, dia, smoking, famhyp, bmi, age*dia, diabetes	internal	0.782			no	no	all	56	115	70
doi.org/10.1111/j.1751-7176.2010.00343.x	Kshirsagar	2010	9	USA	Americas	no	7610	2576.64	11302	Hypertension was defined as DBP _x0015_90 mm Hg or SBP _x0015_140 mm Hg or reporting the use of medication known to treat hypertension.	logistic	age, sex, sys, dia, smoking, famhyp, bmi, age*dia, diabetes	internal	0.783			no	no	all	56	115	70
doi.org/10.1111/j.1751-7176.2010.00343.x	Kshirsagar	2010	9	USA	Americas	no			11302	Hypertension was defined as DBP _x0015_90 mm Hg or SBP _x0015_140 mm Hg or reporting the use of medication known to treat hypertension.	logistic	age, sex, sys, dia, smoking, famhyp, bmi, age*dia, diabetes	one_split	0.773			no	no	all	56	115	70
doi.org/10.1111/j.1751-7176.2010.00343.x	Kshirsagar	2010	9	USA	Americas	no			11302	Hypertension was defined as DBP _x0015_90 mm Hg or SBP _x0015_140 mm Hg or reporting the use of medication known to treat hypertension.	logistic	age, sex, sys, dia, smoking, famhyp, bmi, age*dia, diabetes	one_split	0.776			no	no	all	56	115	70
doi.org/10.1111/j.1751-7176.2010.00343.x	Kshirsagar	2010	9	USA	Americas	no			11302	Hypertension was defined as DBP _x0015_90 mm Hg or SBP _x0015_140 mm Hg or reporting the use of medication known to treat hypertension.	logistic	age, sex, sys, dia, smoking, famhyp, bmi, age*dia, diabetes	internal	0.791			no	no	all	56	115	70
doi.org/10.1111/j.1751-7176.2010.00343.x	Kshirsagar	2010	9	USA	Americas	no			11302	Hypertension was defined as DBP _x0015_90 mm Hg or SBP _x0015_140 mm Hg or reporting the use of medication known to treat hypertension.	logistic	age, sex, sys, dia, smoking, famhyp, bmi, age*dia, diabetes	internal	0.8			no	no	all	56	115	70
doi.org/10.1111/j.1751-7176.2010.00343.x	Kshirsagar	2010	9	USA	Americas	no			11302	Hypertension was defined as DBP _x0015_90 mm Hg or SBP _x0015_140 mm Hg or reporting the use of medication known to treat hypertension.	logistic	age, sex, sys, dia, smoking, famhyp, bmi, age*dia, diabetes	internal	0.799			no	no	all	56	115	70
doi.org/10.1161/HYPERTENSIONAHA.109.149609	Muntner	2010	1.6	USA	Americas	yes	7619	849	3013	Incident hypertension was defined as the first study visit, subsequent to baseline, at which the participant had SBP _x0001_140 mm Hg or DBP _x0001_90 mm Hg or the initiation of treatment with antihypertensive medications	weibull	age, sex, sys, dia, currently smoking, parhyp, bmi, age*dia	external	0.788	-0.031		yes	no	all	58.5			x	x
doi.org/10.1161/HYPERTENSIONAHA.109.149609	Muntner	2010	1.6	USA	Americas	yes	7619	849	3013	Incident hypertension was defined as the first study visit, subsequent to baseline, at which the participant had SBP _x0001_140 mm Hg or DBP _x0001_90 mm Hg or the initiation of treatment with antihypertensive medications	weibull	sys	internal	0.768	-0.034		yes	no	all	58.5
doi.org/10.1161/HYPERTENSIONAHA.109.149609	Muntner	2010	1.6	USA	Americas	yes	7619	849	3013	Incident hypertension was defined as the first study visit, subsequent to baseline, at which the participant had SBP _x0001_140 mm Hg or DBP _x0001_90 mm Hg or the initiation of treatment with antihypertensive medications	weibull	age x dia	internal	0.699	-0.036		yes	no	all	58.5
doi.org/10.1161/HYPERTENSIONAHA.109.149609	Muntner	2010	1.6	USA	Americas	yes	8116	971	3013	Incident hypertension was defined as the first study visit, subsequent to baseline, at which the participant had SBP _x0001_140 mm Hg or DBP _x0001_90 mm Hg or the initiation of treatment with antihypertensive medications	weibull	age, sex, sys, dia, currently smoking, parhyp, bmi, age*dia	external	0.782	-0.029		yes	no	all	58.5
doi.org/10.1161/HYPERTENSIONAHA.109.149609	Muntner	2010	1.6	USA	Americas	yes	8116	971	3013	Incident hypertension was defined as the first study visit, subsequent to baseline, at which the participant had SBP _x0001_140 mm Hg or DBP _x0001_90 mm Hg or the initiation of treatment with antihypertensive medications	weibull	sys	internal	0.763	-0.031		yes	no	all	58.5
doi.org/10.1161/HYPERTENSIONAHA.109.149609	Muntner	2010	1.6	USA	Americas	yes	8116	971	3013	Incident hypertension was defined as the first study visit, subsequent to baseline, at which the participant had SBP _x0001_140 mm Hg or DBP _x0001_90 mm Hg or the initiation of treatment with antihypertensive medications	weibull	age x dia	internal	0.689	0.034		yes	no	all	58.5
doi.org/10.1161/HYPERTENSIONAHA.109.149609	Muntner	2010	4.8	USA	Americas	no	3013	849	3013	Incident hypertension was defined as the first study visit, subsequent to baseline, at which the participant had SBP _x0001_140 mm Hg or DBP _x0001_90 mm Hg or the initiation of treatment with antihypertensive medications	weibull	age, sex, sys, dia, currently smoking, parhyp, bmi, age*dia	external	0.792	-0.032		yes	no	all	58.5			x	x
doi.org/10.1161/HYPERTENSIONAHA.109.149609	Muntner	2010	4.8	USA	Americas	no	3013	849	3013	Incident hypertension was defined as the first study visit, subsequent to baseline, at which the participant had SBP _x0001_140 mm Hg or DBP _x0001_90 mm Hg or the initiation of treatment with antihypertensive medications	weibull	sys	internal	0.773	-0.032		yes	no	all	58.5
doi.org/10.1161/HYPERTENSIONAHA.109.149609	Muntner	2010	4.8	USA	Americas	no	3013	849	3013	Incident hypertension was defined as the first study visit, subsequent to baseline, at which the participant had SBP _x0001_140 mm Hg or DBP _x0001_90 mm Hg or the initiation of treatment with antihypertensive medications	weibull	age x dia	internal	0.691	-0.04		yes	no	all	58.5
doi.org/10.1097/HJH.0b013e328348fdb2	Bozorgmanesh	2011	6	Iran	Asia	no	2678	463	4656	The diagnosis of hypertension was made when the average of two DBP measurements was at least 90 mmHg or when the average of two SBP was at least 140 mmHg or when participants self-reported taking blood pressurelowering medication(s).	weibull	age, sys, dia, famhistory of premature cvd, wc. age x sys	internal	0.731	-0.049	7.8	yes	no	women	37.6	110.9	74.1	x
doi.org/10.1097/HJH.0b013e328348fdb2	Bozorgmanesh	2011	6	Iran	Asia	no	2678	463	4656	The diagnosis of hypertension was made when the average of two DBP measurements was at least 90 mmHg or when the average of two SBP was at least 140 mmHg or when participants self-reported taking blood pressurelowering medication(s).	risk score sheet	age, sys, dia, famhistory of premature cvd, wc. age x sys	internal	0.727	-0.035		yes	no	women	37.6	110.9	74.1
doi.org/10.1097/HJH.0b013e328348fdb2	Bozorgmanesh	2011	6	Iran	Asia	no	2678	463	4656	The diagnosis of hypertension was made when the average of two DBP measurements was at least 90 mmHg or when the average of two SBP was at least 140 mmHg or when participants self-reported taking blood pressurelowering medication(s).	weibull	sys	internal	0.668	-0.047	7.9	yes	yes	women	37.6	110.9	74.1
doi.org/10.1097/HJH.0b013e328348fdb2	Bozorgmanesh	2011	6	Iran	Asia	no	2678	463	4656	The diagnosis of hypertension was made when the average of two DBP measurements was at least 90 mmHg or when the average of two SBP was at least 140 mmHg or when participants self-reported taking blood pressurelowering medication(s).	weibull	age x dia	internal	0.72	-0.049	27.03	yes	yes	women	37.6	110.9	74.1
doi.org/10.1097/HJH.0b013e328348fdb2	Bozorgmanesh	2011	6	Iran	Asia	no	1978	342	4656	The diagnosis of hypertension was made when the average of two DBP measurements was at least 90 mmHg or when the average of two SBP was at least 140 mmHg or when participants self-reported taking blood pressurelowering medication(s).	weibull	age, sys, dia, current smoker, age x sys	internal	0.741	-0.044	8.8	yes	no	men	40.7	114.2	74.5	x
doi.org/10.1097/HJH.0b013e328348fdb2	Bozorgmanesh	2011	6	Iran	Asia	no	1978	342	4656	The diagnosis of hypertension was made when the average of two DBP measurements was at least 90 mmHg or when the average of two SBP was at least 140 mmHg or when participants self-reported taking blood pressurelowering medication(s).	risk score sheet	age, sys, dia, current smoker, age x sys	internal	0.734	-0.032		yes	no	men	40.7	114.2	74.5
doi.org/10.1097/HJH.0b013e328348fdb2	Bozorgmanesh	2011	6	Iran	Asia	no	1978	342	4656	The diagnosis of hypertension was made when the average of two DBP measurements was at least 90 mmHg or when the average of two SBP was at least 140 mmHg or when participants self-reported taking blood pressurelowering medication(s).	weibull	sys	internal	0.693	-0.052	12	yes	yes	men	40.7	114.2	74.5
doi.org/10.1097/HJH.0b013e328348fdb2	Bozorgmanesh	2011	6	Iran	Asia	no	1978	342	4656	The diagnosis of hypertension was made when the average of two DBP measurements was at least 90 mmHg or when the average of two SBP was at least 140 mmHg or when participants self-reported taking blood pressurelowering medication(s).	weibull	age x dia	internal	0.72	-0.054	10	yes	yes	men	40.7	114.2	74.5
doi.org/10.1038/jhh.2010.63	Chien	2011	6.15	China	Asia	no	2506	1029	2506	defined the incident hypertension categories according to the criteria established by the Seventh Joint National Committee. Normotensive was defined as SBP o120 mm Hg and DBP o80 mm Hg. Hypertension was defined as SBP X140 mm Hg or DBP X90 mm Hg, and individuals on anti-hypertensive medications in the follow-up periods were also included as incident cases	weibull	age, sex, sys, dia, currently smoking, parhyp, bmi, age*dia	external	0.707	-0.042	16.7	yes	no	all	51.5	115.6	72.8	x	x
doi.org/10.1038/jhh.2010.63	Chien	2011	6.15	China	Asia	no	2506	1029	2506	defined the incident hypertension categories according to the criteria established by the Seventh Joint National Committee. Normotensive was defined as SBP o120 mm Hg and DBP o80 mm Hg. Hypertension was defined as SBP X140 mm Hg or DBP X90 mm Hg, and individuals on anti-hypertensive medications in the follow-up periods were also included as incident cases	weibull	John Hopkins: age, sys, famhyp, bmi	external	0.709	-0.042	7.4	yes	no	all	51.5	115.6	72.8	x
doi.org/10.1038/jhh.2010.63	Chien	2011	6.15	China	Asia	no	2506	1029	2506	defined the incident hypertension categories according to the criteria established by the Seventh Joint National Committee. Normotensive was defined as SBP o120 mm Hg and DBP o80 mm Hg. Hypertension was defined as SBP X140 mm Hg or DBP X90 mm Hg, and individuals on anti-hypertensive medications in the follow-up periods were also included as incident cases	weibull	Sex, age, bmi, sys, dia	internal	0.737	-0.039	10.9	yes	yes	all	51.5	115.6	72.8
doi.org/10.1038/jhh.2010.63	Chien	2011	6.15	China	Asia	no	2506	1029	2506	defined the incident hypertension categories according to the criteria established by the Seventh Joint National Committee. Normotensive was defined as SBP o120 mm Hg and DBP o80 mm Hg. Hypertension was defined as SBP X140 mm Hg or DBP X90 mm Hg, and individuals on anti-hypertensive medications in the follow-up periods were also included as incident cases	weibull	Sex, age, bmi, sys, dia, white blood cell, fasting glucose, uric acid	internal	0.741	-0.04	6.4	yes	no	all	51.5	115.6	72.8	x
doi.org/10.1038/jhh.2010.63	Chien	2011	6.15	China	Asia	no	2506	1029	2506	defined the incident hypertension categories according to the criteria established by the Seventh Joint National Committee. Normotensive was defined as SBP o120 mm Hg and DBP o80 mm Hg. Hypertension was defined as SBP X140 mm Hg or DBP X90 mm Hg, and individuals on anti-hypertensive medications in the follow-up periods were also included as incident cases	risk score sheet	Sex, age, bmi, sys, dia	internal	0.732	-0.04	8.3	yes	yes	all	51.5	115.6	72.8
doi.org/10.1038/jhh.2010.63	Chien	2011	6.15	China	Asia	no	2506	1029	2506	defined the incident hypertension categories according to the criteria established by the Seventh Joint National Committee. Normotensive was defined as SBP o120 mm Hg and DBP o80 mm Hg. Hypertension was defined as SBP X140 mm Hg or DBP X90 mm Hg, and individuals on anti-hypertensive medications in the follow-up periods were also included as incident cases	risk score sheet	Sex, age, bmi, sys, dia, white blood cell, fasting glucose, uric acid	internal	0.735	-0.04	13.2	yes	no	all	51.5	115.6	72.8
doi.org/10.1161/HYPERTENSIONAHA.112.202655	Fava	2012	23	Sweden	Europe	no	11334	7174.42	11334	Hypertension was defined as being on antihypertensive treatment or a SBP/DBP equal or greater than 140/90 mmHg	cox	sys, dia, age, sex, heart rate, obesity, diabetes, Hypertriglyceridemia, prehypertension, famhyp, sedentart in spare time, problematic alcohol behaviour, married or living as couple, high level nonmanual work, current smokers	internal	0.662	-0.021		no	yes	all	45.2
doi.org/10.1161/HYPERTENSIONAHA.112.202655	Fava	2012	23	Sweden	Europe	no	11334	7174.42	11334	Hypertension was defined as being on antihypertensive treatment or a SBP/DBP equal or greater than 140/90 mmHg	cox	sys, dia, age, sex, heart rate, obesity, diabetes, Hypertriglyceridemia, prehypertension, famhyp, sedentart in spare time, problematic alcohol behaviour, married or living as couple, high level nonmanual work, + current smokers + cGRS	internal	0.664	-0.022		no	no	all	45.2			x
doi.org/10.1161/HYPERTENSIONAHA.113.01539	Carson	2013	5	USA	Americas	yes	15166	1179	4388	Incident hypertension was defined as the first study examination in which the participant had SBP≥140 mm Hg or DBP≥90 mm Hg or initiated treatment with antihypertensive medications.	weibull	age, sex, sys, dia, currently smoking, parhyp, bmi, age*dia	external	0.84	-0.02	249.4	no	no	all	24.9			x	x
doi.org/10.1161/HYPERTENSIONAHA.113.01539	Carson	2013	5	USA	Americas	yes	15166	1179	4388	Incident hypertension was defined as the first study examination in which the participant had SBP≥140 mm Hg or DBP≥90 mm Hg or initiated treatment with antihypertensive medications.	weibull	age x Dia	external	0.81	-0.03		no	yes	all	24.9
doi.org/10.1161/HYPERTENSIONAHA.113.01539	Carson	2013	5	USA	Americas	yes	15166	1179	4388	Incident hypertension was defined as the first study examination in which the participant had SBP≥140 mm Hg or DBP≥90 mm Hg or initiated treatment with antihypertensive medications.	weibull	prehypertension	internal	0.71	-0.03		no	no	all	24.9
doi.org/10.1161/HYPERTENSIONAHA.113.01539	Carson	2013	5	USA	Americas	yes	15166	1179	4388	Incident hypertension was defined as the first study examination in which the participant had SBP≥140 mm Hg or DBP≥90 mm Hg or initiated treatment with antihypertensive medications.	weibull	age		0.66	-0.03		no	yes	all	24.9
doi.org/10.1161/HYPERTENSIONAHA.113.01539	Carson	2013	5	USA	Americas	yes	15166	1179	4388	Incident hypertension was defined as the first study examination in which the participant had SBP≥140 mm Hg or DBP≥90 mm Hg or initiated treatment with antihypertensive medications.	weibull	sex		0.52	-0.03		no	yes	all	24.9
doi.org/10.1161/HYPERTENSIONAHA.113.01539	Carson	2013	5	USA	Americas	yes	15166	1179	4388	Incident hypertension was defined as the first study examination in which the participant had SBP≥140 mm Hg or DBP≥90 mm Hg or initiated treatment with antihypertensive medications.	weibull	current smoking		0.52	-0.03		no	yes	all	24.9
doi.org/10.1161/HYPERTENSIONAHA.113.01539	Carson	2013	5	USA	Americas	yes	15166	1179	4388	Incident hypertension was defined as the first study examination in which the participant had SBP≥140 mm Hg or DBP≥90 mm Hg or initiated treatment with antihypertensive medications.	weibull	bmi		0.69	-0.03		no	yes	all	24.9
doi.org/10.1161/HYPERTENSIONAHA.113.01539	Carson	2013	5	USA	Americas	yes	15166	1179	4388	Incident hypertension was defined as the first study examination in which the participant had SBP≥140 mm Hg or DBP≥90 mm Hg or initiated treatment with antihypertensive medications.	weibull	parhyp		0.58	-0.03		no	yes	all	24.9
doi.org/10.1161/HYPERTENSIONAHA.113.01539	Carson	2013	5	USA	Americas	yes	15166	1179	4388	Incident hypertension was defined as the first study examination in which the participant had SBP≥140 mm Hg or DBP≥90 mm Hg or initiated treatment with antihypertensive medications.	weibull	sys		0.78	-0.03		no	yes	all	24.9
doi.org/10.1161/HYPERTENSIONAHA.113.01539	Carson	2013	5	USA	Americas	yes	15166	1179	4388	Incident hypertension was defined as the first study examination in which the participant had SBP≥140 mm Hg or DBP≥90 mm Hg or initiated treatment with antihypertensive medications.	weibull	dia		0.78	-0.03		no	yes	all	24.9
doi.org/10.1111/jch.12080	Lim	2013	4	Korea	Asia	no	2840	491.32	4747	Participants were considered to have hypertension if they had an SBP _x0015_ 140 mm Hg or a DBP _x0015_ 90 mm Hg, or reported the use of antihypertensive medication at baseline examination.	weibull	age, sex, sys, dia, currently smoking, parhyp, bmi, age*dia	internal	0.7805	-0.0423	10.28	no	no	all	50.42	112.7	75.2
doi.org/10.1111/jch.12080	Lim	2013	4	Korea	Asia	no	1907	336	4747	Participants were considered to have hypertension if they had an SBP _x0015_ 140 mm Hg or a DBP _x0015_ 90 mm Hg, or reported the use of antihypertensive medication at baseline examination.	weibull	age, sex, sys, dia, currently smoking, parhyp, bmi, age*dia	external	0.789	-0.051	Not really, but: 29.73	no	no	all	50.58	112.9	75.1	x	x
doi.org/10.1111/jch.12080	Lim	2013	4	Korea	Asia	no	1907	336	4747	Participants were considered to have hypertension if they had an SBP _x0015_ 140 mm Hg or a DBP _x0015_ 90 mm Hg, or reported the use of antihypertensive medication at baseline examination.	weibull	age, sex, sys, dia, currently smoking, parhyp, bmi, age*dia	one_split	0.791	-0.051	4.17	no	no	all	50.58	112.9	75.1	x
doi.org/10.1111/jch.12080	Lim	2013	4	Korea	Asia	no	1907	336	4747	Participants were considered to have hypertension if they had an SBP _x0015_ 140 mm Hg or a DBP _x0015_ 90 mm Hg, or reported the use of antihypertensive medication at baseline examination.	risk score sheet	age, sex, sys, dia, currently smoking, parhyp, bmi, age*dia	one_split	0.79	-0.051		no	no	all	50.58	112.9	75.1
doi.org/10.1111/jch.12080	Lim	2013	4	Korea	Asia	no	1907	336	4747	Participants were considered to have hypertension if they had an SBP _x0015_ 140 mm Hg or a DBP _x0015_ 90 mm Hg, or reported the use of antihypertensive medication at baseline examination.	weibull	prehypertension	one_split	0.707	-0.05		no	no	all	50.58	112.9	75.1
doi.org/10.1097/HJH.0b013e328364a16d	Völzke	2013	5.4	Denmark	Europe	no	2887	434	2887	SBP and DBP of at least 140 mmHg and at least 90 mmHg, respectively, were considered increased. Mean arterial pressure (MAP) was calculated according to the equation: MAP ¼ (2 _x0003_ SBP þ DBP)/3 [13]. Hypertension was defined as increased SBP or DBP or use of antihypertensive medication.	bayes network	age, mean arterial pressure, rs16998073, serum glucose and urinary alogit boostumin concentrations + interactions	external	0.77	-0.06	40.6	yes	no	all	44.8443			x
doi.org/10.1097/HJH.0b013e328364a16d	Völzke	2013	5.4	Denmark	Europe	no	2887	434	2887	SBP and DBP of at least 140 mmHg and at least 90 mmHg, respectively, were considered increased. Mean arterial pressure (MAP) was calculated according to the equation: MAP ¼ (2 _x0003_ SBP þ DBP)/3 [13]. Hypertension was defined as increased SBP or DBP or use of antihypertensive medication.	weibull	age, sex, sys, dia, currently smoking, parhyp, bmi, age*dia	external	0.73	-0.04	203.34	yes	no	all	44.8443			x	x
doi.org/10.1097/HJH.0b013e328364a16d	Völzke	2013	5.3	Germany	Europe	no	803	166	1605	SBP and DBP of at least 140 mmHg and at least 90 mmHg, respectively, were considered increased. Mean arterial pressure (MAP) was calculated according to the equation: MAP ¼ (2 _x0003_ SBP þ DBP)/3 [13]. Hypertension was defined as increased SBP or DBP or use of antihypertensive medication.	bayes network	age, mean arterial pressure, rs16998073, serum, age * serum glucose, age * serum glucose glucose and urinary alogit boostumin concentrations	internal	0.78	-0.08	11.82	yes	no	all	42.6275	120.5	76.7
doi.org/10.1097/HJH.0b013e328364a16d	Völzke	2013	5.3	Germany	Europe	no	802	157	1605	SBP and DBP of at least 140 mmHg and at least 90 mmHg, respectively, were considered increased. Mean arterial pressure (MAP) was calculated according to the equation: MAP ¼ (2 _x0003_ SBP þ DBP)/3 [13]. Hypertension was defined as increased SBP or DBP or use of antihypertensive medication.	bayes network	age, mean arterial pressure, rs16998073, serum, age * serum glucose, age * serum glucose glucose and urinary alogit boostumin concentrations	one_split	0.79	-0.08	11.65	yes	no	all	42.5553	120.5	76.7	x
doi.org/10.1097/HJH.0b013e328364a16d	Völzke	2013	5.3	Germany	Europe	no	802	157	1605	SBP and DBP of at least 140 mmHg and at least 90 mmHg, respectively, were considered increased. Mean arterial pressure (MAP) was calculated according to the equation: MAP ¼ (2 _x0003_ SBP þ DBP)/3 [13]. Hypertension was defined as increased SBP or DBP or use of antihypertensive medication.	weibull	age, sex, sys, dia, currently smoking, parhyp, bmi, age*dia	external	0.77	-0.09	11.26	yes	no	all	42.5553	120.5	76.7	x	x
doi.org/10.1093/ajh/hpt229	Zheng	2013	2	China	Asia	no	24434	1881.42	24434	n the follow-up study, 3 BP measurements were taken according to a standard protocol identical to that used in baseline examination, and use of antihypertensive medications was assessed by way of a standardized questionnaire. Incident hypertension was defined as an average systolic BP ≥140 mm Hg, and/or diastolic BP ≥90 mm Hg, and/or use of antihypertensive medications within 2 weeks before the f…	weibull	age, sex, sys, dia, currently smoking, parhyp, bmi, age*dia	external	0.537	-0.026	8227.1	no	no	all	47.9	121.2	76.1	x	x
doi.org/10.1093/ajh/hpt229	Zheng	2013	4.8	China	Asia	no	24434	8675	24434	n the follow-up study, 3 BP measurements were taken according to a standard protocol identical to that used in baseline examination, and use of antihypertensive medications was assessed by way of a standardized questionnaire. Incident hypertension was defined as an average systolic BP ≥140 mm Hg, and/or diastolic BP ≥90 mm Hg, and/or use of antihypertensive medications within 2 weeks before the f…	weibull	age, sex, sys, dia, currently smoking, parhyp, bmi, age*dia	external	0.61	-0.016	2287.7	no	no	all	47.9	121.2	76.1	x	x
doi.org/10.1186/1753-6561-8-S1-S78	Choi	2014		USA	Americas		443		443	Our analysis focused on a binary trait of hypertension defined by SBP >140 mm Hg, DBP >90 mm Hg, or use of antihypertensive medication	logistic	age, sex, smoke, snps	internal	0.839			yes	yes	all
doi.org/10.1186/1753-6561-8-S1-S78	Choi	2014		USA	Americas		443		443	Our analysis focused on a binary trait of hypertension defined by SBP >140 mm Hg, DBP >90 mm Hg, or use of antihypertensive medication	logistic	age, sex, smoke	internal	0.826			yes	yes	all
doi.org/10.1186/1753-6561-8-S1-S78	Choi	2014		USA	Americas		443		443	Our analysis focused on a binary trait of hypertension defined by SBP >140 mm Hg, DBP >90 mm Hg, or use of antihypertensive medication	logistic	age, sex, smoke, snp, random effects	internal	0.973			yes	no	all
doi.org/10.1186/1753-6561-8-S1-S78	Choi	2014		USA	Americas		443		443	Our analysis focused on a binary trait of hypertension defined by SBP >140 mm Hg, DBP >90 mm Hg, or use of antihypertensive medication	logistic	age, sex, smoke, random effects for family	internal	0.973			yes	yes	all
doi.org/10.1371/journal.pone.0131603	Lim	2015	4	Korea	Asia	no	5632		5632	Participants were classified as hypertensive if they had a SBP _x0015_140 mmHg or a DBP _x0015_90 mmHg or were taking antihypertensive medication at the time of the baseline examination.	logistic	age, gender, parhyp, smoking status, sys, dia, age x dia	internal	0.81	-0.028	6.919	yes	yes	all	50.9	111	71.6
doi.org/10.1371/journal.pone.0131603	Lim	2015	4	Korea	Asia	no	5632		5632	Participants were classified as hypertensive if they had a SBP _x0015_140 mmHg or a DBP _x0015_90 mmHg or were taking antihypertensive medication at the time of the baseline examination.	logistic	age, gender, parhyp, smoking status, sys, dia, age x dia, cgrs	internal	0.811		6.754	yes	no	all	50.9	111	71.6
doi.org/10.1371/journal.pone.0131603	Lim	2015	4	Korea	Asia	no	5632		5632	Participants were classified as hypertensive if they had a SBP _x0015_140 mmHg or a DBP _x0015_90 mmHg or were taking antihypertensive medication at the time of the baseline examination.	logistic	age, gender, parhyp, smoking status, sys, dia, age x dia, wgrs	internal	0.811	-0.028	5.711	yes	no	all	50.9	111	71.6	x
doi.org/10.1371/journal.pone.0131603	Lim	2015	4	Korea	Asia	no	5632		5632	Participants were classified as hypertensive if they had a SBP _x0015_140 mmHg or a DBP _x0015_90 mmHg or were taking antihypertensive medication at the time of the baseline examination.	logistic	age, gender, parhyp, smoking status, sys, dia, age x dia, wgrs category	internal	0.811		7.699	yes	no	all	50.9	111	71.6
doi.org/10.1161/HYPERTENSIONAHA.115.05961	Lu	2015	7.9	China	Asia	no	7724	2559	7724	For individuals who were taking antihypertensive medication, BP was imputed by adding 10 and 5 mm Hg for systolic BP (SBP) and diastolic BP (DBP), respectively. Hypertension was defined by the presence of SBP≥140 mm Hg or DBP≥90 mm Hg or self-reported of taking a medication for the treatment of hypertension	logistic	age. sex, bmi	internal	0.65	-0.026		yes	yes	all	48.56
doi.org/10.1161/HYPERTENSIONAHA.115.05961	Lu	2015	7.9	China	Asia	no	7724	2559	7724	For individuals who were taking antihypertensive medication, BP was imputed by adding 10 and 5 mm Hg for systolic BP (SBP) and diastolic BP (DBP), respectively. Hypertension was defined by the presence of SBP≥140 mm Hg or DBP≥90 mm Hg or self-reported of taking a medication for the treatment of hypertension	logistic	age. sex, bmi, grs	internal	0.655	-0.026		yes	yes	all	48.56
doi.org/10.1161/HYPERTENSIONAHA.115.05961	Lu	2015	7.9	China	Asia	no	7724	2559	7724	For individuals who were taking antihypertensive medication, BP was imputed by adding 10 and 5 mm Hg for systolic BP (SBP) and diastolic BP (DBP), respectively. Hypertension was defined by the presence of SBP≥140 mm Hg or DBP≥90 mm Hg or self-reported of taking a medication for the treatment of hypertension	logistic	age. sex, bmi, smoking, drinking, pulse rate, education	internal	0.683	-0.025		yes	yes	all	48.56
doi.org/10.1161/HYPERTENSIONAHA.115.05961	Lu	2015	7.9	China	Asia	no	7724	2559	7724	For individuals who were taking antihypertensive medication, BP was imputed by adding 10 and 5 mm Hg for systolic BP (SBP) and diastolic BP (DBP), respectively. Hypertension was defined by the presence of SBP≥140 mm Hg or DBP≥90 mm Hg or self-reported of taking a medication for the treatment of hypertension	logistic	age. sex, bmi, smoking, drinking, pulse rate, education, grs	internal	0.687	-0.025		yes	yes	all	48.56
doi.org/10.1161/HYPERTENSIONAHA.115.05961	Lu	2015	7.9	China	Asia	no	7724	2559	7724	For individuals who were taking antihypertensive medication, BP was imputed by adding 10 and 5 mm Hg for systolic BP (SBP) and diastolic BP (DBP), respectively. Hypertension was defined by the presence of SBP≥140 mm Hg or DBP≥90 mm Hg or self-reported of taking a medication for the treatment of hypertension	logistic	age. sex, bmi, smoking, drinking, pulse rate, education, sys, dia	internal	0.774	-0.023		yes	yes	all	48.56
doi.org/10.1161/HYPERTENSIONAHA.115.05961	Lu	2015	7.9	China	Asia	no	7724	2559	7724	For individuals who were taking antihypertensive medication, BP was imputed by adding 10 and 5 mm Hg for systolic BP (SBP) and diastolic BP (DBP), respectively. Hypertension was defined by the presence of SBP≥140 mm Hg or DBP≥90 mm Hg or self-reported of taking a medication for the treatment of hypertension	logistic	age. sex, bmi, smoking, drinking, pulse rate, education, sys, dia, grs	internal	0.777	-0.0227		yes	no	all	48.56			x
doi.org/10.1038/hr.2014.159	Otsuka	2015	4	Japan	Asia	no	3005	326.6	15025	Hypertension was defined as a SBP ⩾ 140 mm Hg, a DBP ⩾ 90 mm Hg, or the current use of antihypertensive medication.	cox	age, bmi, sys, dia, current smoking, excessive alcohol intake, parhyp	one_split	0.861	-0.033	15.2	no	no	men	38.7	115.3	69.9
doi.org/10.1038/hr.2014.159	Otsuka	2015	4	Japan	Asia	no	3005	326.6	15025	Hypertension was defined as a SBP ⩾ 140 mm Hg, a DBP ⩾ 90 mm Hg, or the current use of antihypertensive medication.	cox	age, bmi, sys, dia, current smoking, excessive alcohol intake, parhyp, dbp x age	one_split	0.861	-0.033	15.2	no	no	men	38.7	115.3	69.9	x
doi.org/10.1038/hr.2014.159	Otsuka	2015	4	Japan	Asia	no	3005	326.6	15025	Hypertension was defined as a SBP ⩾ 140 mm Hg, a DBP ⩾ 90 mm Hg, or the current use of antihypertensive medication.	risk score sheet	age, bmi, sys, dia, current smoking, excessive alcohol intake, parhyp	one_split	0.858	-0.036	9.3	no	no	men	38.7	115.3	69.9
http://dx.doi.org/10.5888/pcd12.150192	Zhang W	2015	5	China	Asia	no	10239	2894	17471	Hypertension was defined as diastolic blood pressure of 90 mm Hg or more, systolic blood pressure of 140 mm Hg or more, or reported use of medication known to treat hypertension	cox	age, body mass index (BMI), systolic blood pressure (SBP), diastolic blood pressure (DBP), fasting blood glucose (FBG), triglycerides (TG), high-density lipoprotein cholesterol (HDL-C), hemoglobin (Hb), hematocrit (HCT), white blood cell count (WBC), lymphocyte count (LC), and neutrophil granulocyte count (NGC)	internal	0.755	-0.017		no	no	men	44.0694
http://dx.doi.org/10.5888/pcd12.150192	Zhang W	2015	5	China	Asia	no	10239	2894	17471	Hypertension was defined as diastolic blood pressure of 90 mm Hg or more, systolic blood pressure of 140 mm Hg or more, or reported use of medication known to treat hypertension	cox	age, body mass index (BMI), systolic blood pressure (SBP), diastolic blood pressure (DBP), fasting blood glucose (FBG), triglycerides (TG), high-density lipoprotein cholesterol (HDL-C), hemoglobin (Hb), hematocrit (HCT), white blood cell count (WBC), lymphocyte count (LC), and neutrophil granulocyte count (NGC)	bootstrap_cv	0.755	-0.017		no	no	men	44.0694			x
http://dx.doi.org/10.5888/pcd12.150192	Zhang W	2015	5	China	Asia	no	7232	899	17471	Hypertension was defined as diastolic blood pressure of 90 mm Hg or more, systolic blood pressure of 140 mm Hg or more, or reported use of medication known to treat hypertension	cox	age, body mass index (BMI), systolic blood pressure (SBP), diastolic blood pressure (DBP), fasting blood glucose (FBG), triglycerides (TG), high-density lipoprotein cholesterol (HDL-C), hemoglobin (Hb), hematocrit (HCT), white blood cell count (WBC), lymphocyte count (LC), and neutrophil granulocyte count (NGC)	internal	0.801	-0.018		no	no	women	42.7244
http://dx.doi.org/10.5888/pcd12.150192	Zhang W	2015	5	China	Asia	no	7232	899	17471	Hypertension was defined as diastolic blood pressure of 90 mm Hg or more, systolic blood pressure of 140 mm Hg or more, or reported use of medication known to treat hypertension	cox	age, body mass index (BMI), systolic blood pressure (SBP), diastolic blood pressure (DBP), fasting blood glucose (FBG), triglycerides (TG), high-density lipoprotein cholesterol (HDL-C), hemoglobin (Hb), hematocrit (HCT), white blood cell count (WBC), lymphocyte count (LC), and neutrophil granulocyte count (NGC)	bootstrap_cv	0.8	-0.019		no	no	women	42.7244			x
doi.org/10.1038/jhh.2016.23	Chen	2016	4	China	Asia	no	7537	2021	12497	The outcome of interest was defined as first occurrence at any follow-up medical check-up of SBP ⩾ 140 mm Hg or DBP ⩾ 90 mm Hg or of the person taking antihypertensive medication.	cox	age, bmi, sys, dia, drinking, age x bmi, age x dia, fasting blood glucose, gamma-glutamyl transferase	bootstrap_cv	0.76	-0.019		no	no	men	41.73	120.1	72.46	x
doi.org/10.1038/jhh.2016.23	Chen	2016	4	China	Asia	no	7537	2021	12497	The outcome of interest was defined as first occurrence at any follow-up medical check-up of SBP ⩾ 140 mm Hg or DBP ⩾ 90 mm Hg or of the person taking antihypertensive medication.	cox	age, bmi, sys, dia, drinking, age x bmi, age x dia, fasting blood glucose, gamma-glutamyl transferase	internal	0.761	-0.019		no	no	men	41.73	120.1	72.46
doi.org/10.1038/jhh.2016.23	Chen	2016	4	China	Asia	no	4960	764	12497	The outcome of interest was defined as first occurrence at any follow-up medical check-up of SBP ⩾ 140 mm Hg or DBP ⩾ 90 mm Hg or of the person taking antihypertensive medication.	cox	age , bmi, sys, dia, drinking, smoking, total cholesterol, fasting blood glucose, neutrophil granulocyte	bootstrap_cv	0.749	-0.024		no	no	women	39.49	111.63	67.62	x
doi.org/10.1038/jhh.2016.23	Chen	2016	4	China	Asia	no	4960	764	12497	The outcome of interest was defined as first occurrence at any follow-up medical check-up of SBP ⩾ 140 mm Hg or DBP ⩾ 90 mm Hg or of the person taking antihypertensive medication.	cox	age , bmi, sys, dia, drinking, smoking, total cholesterol, fasting blood glucose, neutrophil granulocyte	internal	0.753	-0.024		no	no	women	39.49	111.63	67.62
doi.org/10.1080/19488300.2016.1232767	Lee	2016	2	Korea	Asia	no	20888	10444	148890	Essential (primary) hypertension (I) Hypertensive heart disease (I) Hypertensive renal disease (I) Hypertensive heart and renal disease (I)	cox	age, gender, income level, total cholesterol, hemoglobin levels, smoke, drinks amount, drink frequency, gamma-gtp (liver condition index: total cholesterol index), bmi, family diabetes, family high bp, check-up-times.	internal	0.7289			yes	no	all
doi.org/10.1080/19488300.2016.1232767	Lee	2016	2	Korea	Asia	no	20888	10444	148890	Essential (primary) hypertension (I) Hypertensive heart disease (I) Hypertensive renal disease (I) Hypertensive heart and renal disease (I)	cox	age, gender, income level, total cholesterol, hemoglobin levels, smoke, drinks amount, drink frequency, gamma-gtp (liver condition index: total cholesterol index), bmi, family diabetes, family high bp, check-up-times.	one_split	0.7243			yes	no	all				x
doi.org/10.1080/19488300.2016.1232767	Lee	2016	2	Korea	Asia	no	20888	10444	148890	Essential (primary) hypertension (I) Hypertensive heart disease (I) Hypertensive renal disease (I) Hypertensive heart and renal disease (I)	bayes network	age, gender, smoke, drinks, drink frequency, gamma-gtp (liver condition index: total cholesterol index), bmi, family diabetes, family high bp, total cholesterol, check-up-times.	internal	0.6997			yes	no	all
doi.org/10.1080/19488300.2016.1232767	Lee	2016	2	Korea	Asia	no	20888	10444	148890	Essential (primary) hypertension (I) Hypertensive heart disease (I) Hypertensive renal disease (I) Hypertensive heart and renal disease (I)	bayes network	age, gender, smoke, drinks, drink frequency, gamma-gtp (liver condition index: total cholesterol index), bmi, family diabetes, family high bp, total cholesterol, check-up-times.	one_split	0.6933			yes	no	all				x
doi.org/10.1253/circj.CJ-15-1334	Lim	2016	4	Korea	Asia	no	69918	12978	69918	All diagnostic codes were filled using the Korean Classification of Disease, 5th edition, which was modified from the International Classification of Disease-10.	weibull	age, sex, sys, dia, currently smoking, parhyp, bmi, age*dia	external	0.733		14.62	yes	no	all	50.3	118.1	73.9	x
doi.org/10.1253/circj.CJ-15-1334	Lim	2016	4	Korea	Asia	no	69918	12978	69918	All diagnostic codes were filled using the Korean Classification of Disease, 5th edition, which was modified from the International Classification of Disease-10.	weibull	age, sex, sys, dia, currently smoking, parhyp, bmi, age*dia	external	0.729			yes	no	all	50.3	118.1	73.9	x	x
doi.org/10.1253/circj.CJ-15-1334	Lim	2016	4	Korea	Asia	no	69918	12978	69918	All diagnostic codes were filled using the Korean Classification of Disease, 5th edition, which was modified from the International Classification of Disease-10.	logistic	sys, dia	internal	0.707			yes	no	all	50.3	118.1	73.9	x
doi.org/10.1111/jch.12702	Niiranen	2016	11	Finland	Europe	no	2045		2045	(BP ≥140/ 90 mm Hg and/or antihypertensive medication)	logistic	age, sex, smoking, diabetes, education, hypercholesterolemia, exercise, bmi, map	internal	0.731			no	yes	all	52.7
doi.org/10.1111/jch.12702	Niiranen	2016	11	Finland	Europe	no	2045		2045	(BP ≥140/ 90 mm Hg and/or antihypertensive medication)	logistic	age, sex, smoking, diabetes, education, hypercholesterolemia, exercise, bmi, map, GRS	internal	0.733			no	no	all	52.7
doi.org/10.1097/MD.0000000000004143	Ramezankhani	2016	8.7	Iran	Asia	no	1861.5	440.1	6205	Incidence of hypertension was defined based on SBP ≥ 140 mm Hg or DBP ≥ 90 mm Hg or taking antihypertensive medications in all phases of the study	decision tree	sys, dia, age, waist, fpg	one_split	0.78	-0.05		yes	no	all	38.6	112.059	73.9488	x
doi.org/10.1097/MD.0000000000004143	Ramezankhani	2016	8.7	Iran	Asia	no	1861.5	440.1	6205	Incidence of hypertension was defined based on SBP ≥ 140 mm Hg or DBP ≥ 90 mm Hg or taking antihypertensive medications in all phases of the study	decision tree		one_split	0.73	-0.06		yes	no	all	38.6	112.059	73.9488	x
doi.org/10.1097/MD.0000000000004143	Ramezankhani	2016	8.7	Iran	Asia	no	1861.5	440.1	6205	Incidence of hypertension was defined based on SBP ≥ 140 mm Hg or DBP ≥ 90 mm Hg or taking antihypertensive medications in all phases of the study	decision tree		one_split	0.77	-0.05		yes	no	all	38.6	112.059	73.9488	x
doi.org/10.1097/MD.0000000000004143	Ramezankhani	2016	8.7	Iran	Asia	no	828.9	219.3	6205	Incidence of hypertension was defined based on SBP ≥ 140 mm Hg or DBP ≥ 90 mm Hg or taking antihypertensive medications in all phases of the study	decision tree		one_split	0.73	-0.08		yes	no	men	40.1	114	74.3	x
doi.org/10.1097/MD.0000000000004143	Ramezankhani	2016	8.7	Iran	Asia	no	828.9	219.3	6205	Incidence of hypertension was defined based on SBP ≥ 140 mm Hg or DBP ≥ 90 mm Hg or taking antihypertensive medications in all phases of the study	decision tree	sys, dia, age, waist	one_split	0.7	-0.07		yes	no	men	40.1	114	74.3	x
doi.org/10.1097/MD.0000000000004143	Ramezankhani	2016	8.7	Iran	Asia	no	828.9	219.3	6205	Incidence of hypertension was defined based on SBP ≥ 140 mm Hg or DBP ≥ 90 mm Hg or taking antihypertensive medications in all phases of the study	decision tree		one_split	0.72	-0.07		yes	no	men	40.1	114	74.3	x
doi.org/10.1097/MD.0000000000004143	Ramezankhani	2016	8.7	Iran	Asia	no	1032.6	220.8	6205	Incidence of hypertension was defined based on SBP ≥ 140 mm Hg or DBP ≥ 90 mm Hg or taking antihypertensive medications in all phases of the study	decision tree		one_split	0.81	-0.07		yes	no	women	38.6	110.5	73.6	x
doi.org/10.1097/MD.0000000000004143	Ramezankhani	2016	8.7	Iran	Asia	no	1032.6	220.8	6205	Incidence of hypertension was defined based on SBP ≥ 140 mm Hg or DBP ≥ 90 mm Hg or taking antihypertensive medications in all phases of the study	decision tree	sys, dia, age, wrist circum, waist 24 pcpg	one_split	0.79	-0.07		yes	no	women	38.6	110.5	73.6	x
doi.org/10.1097/MD.0000000000004143	Ramezankhani	2016	8.7	Iran	Asia	no	1032.6	220.8	6205	Incidence of hypertension was defined based on SBP ≥ 140 mm Hg or DBP ≥ 90 mm Hg or taking antihypertensive medications in all phases of the study	decision tree		one_split	0.81	-0.07		yes	no	women	38.6	110.5	73.6	x
doi.org/10.1177/1010539515604701	Sathish	2016	7.1	India	Asia	no	297	70	297	Hypertension was defined as systolic BP ≥140 mm Hg, and/or diastolic BP ≥90 mm Hg, and/or current use of BP-lowering medications. No bp	risk score sheet	age > 35, current smoking, prehypertension, central obesity	internal	0.802	-0.108		yes	no	all	36.1			x
doi.org/10.1111/jch.13270	Kanegae	2018	2.4	Japan	Asia	no	63495	7402	63495	The primary endpoint was new-onset hypertension (SBP/DBP ≥ 140/90 mm Hg and/or the initiation of antihypertensive medication with self-reported hypertension).	cox	age, sex, bmi, sys, dia, smoking, age*dia	internal	0.884	-0.0379		yes	yes	all	42.8	113.1	69.9
doi.org/10.1111/jch.13270	Kanegae	2018	2.4	Japan	Asia	no	63495	7402	63495	The primary endpoint was new-onset hypertension (SBP/DBP ≥ 140/90 mm Hg and/or the initiation of antihypertensive medication with self-reported hypertension).	cox	age, sex, bmi, sys, dia, smoking, age*dia, ldl chol, uric acid, proteinuria, alcohol intake, eating rate, bmi x age	internal	0.885	-0.038	13.6	yes	no	all	42.8	113.1	69.9	x
doi.org/10.1111/jch.13270	Kanegae	2018	2.4	Japan	Asia	no	14168		14168	The primary endpoint was new-onset hypertension (SBP/DBP ≥ 140/90 mm Hg and/or the initiation of antihypertensive medication with self-reported hypertension).	cox	age, sex, bmi, sys, dia, smoking, age*dia, ldl chol, uric acid, proteinuria, alcohol intake, eating rate, bmi x age	external	0.846	-0.1279	8.7	yes	no	all	43.5	117.4	69.1	x
doi.org/10.3390/ijerph182111607	Patnaik	2018	2	Korea	Asia	no	9414		9414	The I10 group consists of data of patients who have no prior history of I10 for 10 consecutive years and were subsequently diagnosed with it in the 11𝑡ℎ year.	svm		internal	0.8051			yes	yes	all
doi.org/10.3390/ijerph182111607	Patnaik	2018	3	Korea	Asia	no	9414		9414	The I10 group consists of data of patients who have no prior history of I10 for 10 consecutive years and were subsequently diagnosed with it in the 11𝑡ℎ year.	svm		internal	0.8192			yes	yes	all
doi.org/10.3390/ijerph182111607	Patnaik	2018	4	Korea	Asia	no	9414		9414	The I10 group consists of data of patients who have no prior history of I10 for 10 consecutive years and were subsequently diagnosed with it in the 11𝑡ℎ year.	svm		internal	0.8341			yes	yes	all
doi.org/10.3390/ijerph182111607	Patnaik	2018	5	Korea	Asia	no	9414		9414	The I10 group consists of data of patients who have no prior history of I10 for 10 consecutive years and were subsequently diagnosed with it in the 11𝑡ℎ year.	svm		internal	0.8456			yes	yes	all
doi.org/10.3390/ijerph182111607	Patnaik	2018	6	Korea	Asia	no	9414		9414	The I10 group consists of data of patients who have no prior history of I10 for 10 consecutive years and were subsequently diagnosed with it in the 11𝑡ℎ year.	svm		internal	0.8599			yes	yes	all
doi.org/10.3390/ijerph182111607	Patnaik	2018	7	Korea	Asia	no	9414		9414	The I10 group consists of data of patients who have no prior history of I10 for 10 consecutive years and were subsequently diagnosed with it in the 11𝑡ℎ year.	svm		internal	0.8713			yes	yes	all
doi.org/10.3390/ijerph182111607	Patnaik	2018	8	Korea	Asia	no	9414		9414	The I10 group consists of data of patients who have no prior history of I10 for 10 consecutive years and were subsequently diagnosed with it in the 11𝑡ℎ year.	svm		internal	0.8824			yes	yes	all
doi.org/10.3390/ijerph182111607	Patnaik	2018	9	Korea	Asia	no	9414		9414	The I10 group consists of data of patients who have no prior history of I10 for 10 consecutive years and were subsequently diagnosed with it in the 11𝑡ℎ year.	svm		internal	0.8922			yes	yes	all
doi.org/10.3390/ijerph182111607	Patnaik	2018	10	Korea	Asia	no	9414		9414	The I10 group consists of data of patients who have no prior history of I10 for 10 consecutive years and were subsequently diagnosed with it in the 11𝑡ℎ year.	svm		internal	0.8977			yes	yes	all
doi.org/10.3390/ijerph182111607	Patnaik	2018	11	Korea	Asia	no	9414		9414	The I10 group consists of data of patients who have no prior history of I10 for 10 consecutive years and were subsequently diagnosed with it in the 11𝑡ℎ year.	svm		internal	0.9004			yes	no	all
doi.org/10.1371/journal.pone.0195344	Sakr	2018	10	USA	Americas	no	23095	8083.25	23095	Henry Ford FIT dataset The dataset was collected from patients who underwent treadmill stress testing by physician referrals at Henry Ford Affiliated Hospitals in metropolitan Detroit, MI in the U.S. The FIT Project data has been obtained from the electronic medical records, administrative databases, and the linked claim files and death registry of the hospital	mlp neural net	age, METS, Resting Systolic Blood Pressure, Peak Diastolic Blood Pressure, Resting Diastolic Blood Pressure, HX Coronary Artery Disease, Reason for test, History of Diabetes, Percentage HR achieved, Race, History of Hyperlipidemia, Aspirin Use, Hypertension response	bootstrap_cv	0.67			yes	no	all	49	124	79	x
doi.org/10.1371/journal.pone.0195344	Sakr	2018	10	USA	Americas	no	23095	8083.25	23095	Henry Ford FIT dataset The dataset was collected from patients who underwent treadmill stress testing by physician referrals at Henry Ford Affiliated Hospitals in metropolitan Detroit, MI in the U.S. The FIT Project data has been obtained from the electronic medical records, administrative databases, and the linked claim files and death registry of the hospital	logit boost	age, METS, Resting Systolic Blood Pressure, Peak Diastolic Blood Pressure, Resting Diastolic Blood Pressure, HX Coronary Artery Disease, Reason for test, History of Diabetes, Percentage HR achieved, Race, History of Hyperlipidemia, Aspirin Use, Hypertension response	bootstrap_cv	0.69			yes	no	all	49	124	79	x
doi.org/10.1371/journal.pone.0195344	Sakr	2018	10	USA	Americas	no	23095	8083.25	23095	Henry Ford FIT dataset The dataset was collected from patients who underwent treadmill stress testing by physician referrals at Henry Ford Affiliated Hospitals in metropolitan Detroit, MI in the U.S. The FIT Project data has been obtained from the electronic medical records, administrative databases, and the linked claim files and death registry of the hospital	locally weighted naive bayes	age, METS, Resting Systolic Blood Pressure, Peak Diastolic Blood Pressure, Resting Diastolic Blood Pressure, HX Coronary Artery Disease, Reason for test, History of Diabetes, Percentage HR achieved, Race, History of Hyperlipidemia, Aspirin Use, Hypertension response	bootstrap_cv	0.67			yes	no	all	49	124	79	x
doi.org/10.1371/journal.pone.0195344	Sakr	2018	10	USA	Americas	no	23095	8083.25	23095	Henry Ford FIT dataset The dataset was collected from patients who underwent treadmill stress testing by physician referrals at Henry Ford Affiliated Hospitals in metropolitan Detroit, MI in the U.S. The FIT Project data has been obtained from the electronic medical records, administrative databases, and the linked claim files and death registry of the hospital	random forest	age, METS, Resting Systolic Blood Pressure, Peak Diastolic Blood Pressure, Resting Diastolic Blood Pressure, HX Coronary Artery Disease, Reason for test, History of Diabetes, Percentage HR achieved, Race, History of Hyperlipidemia, Aspirin Use, Hypertension response	bootstrap_cv	0.93			yes	no	all	49	124	79	x
doi.org/10.1371/journal.pone.0195344	Sakr	2018	10	USA	Americas	no	23095	8083.25	23095	Henry Ford FIT dataset The dataset was collected from patients who underwent treadmill stress testing by physician referrals at Henry Ford Affiliated Hospitals in metropolitan Detroit, MI in the U.S. The FIT Project data has been obtained from the electronic medical records, administrative databases, and the linked claim files and death registry of the hospital	bayes network	age, METS, Resting Systolic Blood Pressure, Peak Diastolic Blood Pressure, Resting Diastolic Blood Pressure, HX Coronary Artery Disease, Reason for test, History of Diabetes, Percentage HR achieved, Race, History of Hyperlipidemia, Aspirin Use, Hypertension response	bootstrap_cv	0.7			yes	no	all	49	124	79	x
doi.org/10.1371/journal.pone.0195344	Sakr	2018	10	USA	Americas	no	23095	8083.25	23095	Henry Ford FIT dataset The dataset was collected from patients who underwent treadmill stress testing by physician referrals at Henry Ford Affiliated Hospitals in metropolitan Detroit, MI in the U.S. The FIT Project data has been obtained from the electronic medical records, administrative databases, and the linked claim files and death registry of the hospital	svm	age, METS, Resting Systolic Blood Pressure, Peak Diastolic Blood Pressure, Resting Diastolic Blood Pressure, HX Coronary Artery Disease, Reason for test, History of Diabetes, Percentage HR achieved, Race, History of Hyperlipidemia, Aspirin Use, Hypertension response	bootstrap_cv	0.71			yes	no	all	49	124	79	x
doi.org/10.1371/journal.pone.0195344	Sakr	2018	10	USA	Americas	no	23095	8083.25	23095	Henry Ford FIT dataset The dataset was collected from patients who underwent treadmill stress testing by physician referrals at Henry Ford Affiliated Hospitals in metropolitan Detroit, MI in the U.S. The FIT Project data has been obtained from the electronic medical records, administrative databases, and the linked claim files and death registry of the hospital	mlp neural net	age, METS, Resting Systolic Blood Pressure, Peak Diastolic Blood Pressure, Resting Diastolic Blood Pressure, HX Coronary Artery Disease, Reason for test, History of Diabetes, Percentage HR achieved, Race, History of Hyperlipidemia, Aspirin Use, Hypertension response	one_split	0.65			yes	no	all	49	124	79
doi.org/10.1371/journal.pone.0195344	Sakr	2018	10	USA	Americas	no	23095	8083.25	23095	Henry Ford FIT dataset The dataset was collected from patients who underwent treadmill stress testing by physician referrals at Henry Ford Affiliated Hospitals in metropolitan Detroit, MI in the U.S. The FIT Project data has been obtained from the electronic medical records, administrative databases, and the linked claim files and death registry of the hospital	logit boost	age, METS, Resting Systolic Blood Pressure, Peak Diastolic Blood Pressure, Resting Diastolic Blood Pressure, HX Coronary Artery Disease, Reason for test, History of Diabetes, Percentage HR achieved, Race, History of Hyperlipidemia, Aspirin Use, Hypertension response	one_split	0.73			yes	no	all	49	124	79
doi.org/10.1371/journal.pone.0195344	Sakr	2018	10	USA	Americas	no	23095	8083.25	23095	Henry Ford FIT dataset The dataset was collected from patients who underwent treadmill stress testing by physician referrals at Henry Ford Affiliated Hospitals in metropolitan Detroit, MI in the U.S. The FIT Project data has been obtained from the electronic medical records, administrative databases, and the linked claim files and death registry of the hospital	locally weighted naive bayes	age, METS, Resting Systolic Blood Pressure, Peak Diastolic Blood Pressure, Resting Diastolic Blood Pressure, HX Coronary Artery Disease, Reason for test, History of Diabetes, Percentage HR achieved, Race, History of Hyperlipidemia, Aspirin Use, Hypertension response	one_split	0.69			yes	no	all	49	124	79
doi.org/10.1371/journal.pone.0195344	Sakr	2018	10	USA	Americas	no	23095	8083.25	23095	Henry Ford FIT dataset The dataset was collected from patients who underwent treadmill stress testing by physician referrals at Henry Ford Affiliated Hospitals in metropolitan Detroit, MI in the U.S. The FIT Project data has been obtained from the electronic medical records, administrative databases, and the linked claim files and death registry of the hospital	random forest	age, METS, Resting Systolic Blood Pressure, Peak Diastolic Blood Pressure, Resting Diastolic Blood Pressure, HX Coronary Artery Disease, Reason for test, History of Diabetes, Percentage HR achieved, Race, History of Hyperlipidemia, Aspirin Use, Hypertension response	one_split	0.82			yes	no	all	49	124	79
doi.org/10.1371/journal.pone.0195344	Sakr	2018	10	USA	Americas	no	23095	8083.25	23095	Henry Ford FIT dataset The dataset was collected from patients who underwent treadmill stress testing by physician referrals at Henry Ford Affiliated Hospitals in metropolitan Detroit, MI in the U.S. The FIT Project data has been obtained from the electronic medical records, administrative databases, and the linked claim files and death registry of the hospital	bayes network	age, METS, Resting Systolic Blood Pressure, Peak Diastolic Blood Pressure, Resting Diastolic Blood Pressure, HX Coronary Artery Disease, Reason for test, History of Diabetes, Percentage HR achieved, Race, History of Hyperlipidemia, Aspirin Use, Hypertension response	one_split	0.83			yes	no	all	49	124	79
doi.org/10.1371/journal.pone.0195344	Sakr	2018	10	USA	Americas	no	23095	8083.25	23095	Henry Ford FIT dataset The dataset was collected from patients who underwent treadmill stress testing by physician referrals at Henry Ford Affiliated Hospitals in metropolitan Detroit, MI in the U.S. The FIT Project data has been obtained from the electronic medical records, administrative databases, and the linked claim files and death registry of the hospital	svm	age, METS, Resting Systolic Blood Pressure, Peak Diastolic Blood Pressure, Resting Diastolic Blood Pressure, HX Coronary Artery Disease, Reason for test, History of Diabetes, Percentage HR achieved, Race, History of Hyperlipidemia, Aspirin Use, Hypertension response	one_split	0.72			yes	no	all	49	124	79
doi.org/10.1371/journal.pone.0195344	Sakr	2018	10	USA	Americas	no	23095	8083.25	23095	Henry Ford FIT dataset The dataset was collected from patients who underwent treadmill stress testing by physician referrals at Henry Ford Affiliated Hospitals in metropolitan Detroit, MI in the U.S. The FIT Project data has been obtained from the electronic medical records, administrative databases, and the linked claim files and death registry of the hospital	mlp neural net	age, METS, Resting Systolic Blood Pressure, Peak Diastolic Blood Pressure, Resting Diastolic Blood Pressure, HX Coronary Artery Disease, Reason for test, History of Diabetes, Percentage HR achieved, Race, History of Hyperlipidemia, Aspirin Use, Hypertension response	one_split	0.66			yes	no	all	49	124	79
doi.org/10.1371/journal.pone.0195344	Sakr	2018	10	USA	Americas	no	23095	8083.25	23095	Henry Ford FIT dataset The dataset was collected from patients who underwent treadmill stress testing by physician referrals at Henry Ford Affiliated Hospitals in metropolitan Detroit, MI in the U.S. The FIT Project data has been obtained from the electronic medical records, administrative databases, and the linked claim files and death registry of the hospital	logit boost	age, METS, Resting Systolic Blood Pressure, Peak Diastolic Blood Pressure, Resting Diastolic Blood Pressure, HX Coronary Artery Disease, Reason for test, History of Diabetes, Percentage HR achieved, Race, History of Hyperlipidemia, Aspirin Use, Hypertension response	one_split	0.72			yes	no	all	49	124	79
doi.org/10.1371/journal.pone.0195344	Sakr	2018	10	USA	Americas	no	23095	8083.25	23095	Henry Ford FIT dataset The dataset was collected from patients who underwent treadmill stress testing by physician referrals at Henry Ford Affiliated Hospitals in metropolitan Detroit, MI in the U.S. The FIT Project data has been obtained from the electronic medical records, administrative databases, and the linked claim files and death registry of the hospital	locally weighted naive bayes	age, METS, Resting Systolic Blood Pressure, Peak Diastolic Blood Pressure, Resting Diastolic Blood Pressure, HX Coronary Artery Disease, Reason for test, History of Diabetes, Percentage HR achieved, Race, History of Hyperlipidemia, Aspirin Use, Hypertension response	one_split	0.69			yes	no	all	49	124	79
doi.org/10.1371/journal.pone.0195344	Sakr	2018	10	USA	Americas	no	23095	8083.25	23095	Henry Ford FIT dataset The dataset was collected from patients who underwent treadmill stress testing by physician referrals at Henry Ford Affiliated Hospitals in metropolitan Detroit, MI in the U.S. The FIT Project data has been obtained from the electronic medical records, administrative databases, and the linked claim files and death registry of the hospital	random forest	age, METS, Resting Systolic Blood Pressure, Peak Diastolic Blood Pressure, Resting Diastolic Blood Pressure, HX Coronary Artery Disease, Reason for test, History of Diabetes, Percentage HR achieved, Race, History of Hyperlipidemia, Aspirin Use, Hypertension response	one_split	0.81			yes	no	all	49	124	79
doi.org/10.1371/journal.pone.0195344	Sakr	2018	10	USA	Americas	no	23095	8083.25	23095	Henry Ford FIT dataset The dataset was collected from patients who underwent treadmill stress testing by physician referrals at Henry Ford Affiliated Hospitals in metropolitan Detroit, MI in the U.S. The FIT Project data has been obtained from the electronic medical records, administrative databases, and the linked claim files and death registry of the hospital	bayes network	age, METS, Resting Systolic Blood Pressure, Peak Diastolic Blood Pressure, Resting Diastolic Blood Pressure, HX Coronary Artery Disease, Reason for test, History of Diabetes, Percentage HR achieved, Race, History of Hyperlipidemia, Aspirin Use, Hypertension response	one_split	0.83			yes	no	all	49	124	79
doi.org/10.1371/journal.pone.0195344	Sakr	2018	10	USA	Americas	no	23095	8083.25	23095	Henry Ford FIT dataset The dataset was collected from patients who underwent treadmill stress testing by physician referrals at Henry Ford Affiliated Hospitals in metropolitan Detroit, MI in the U.S. The FIT Project data has been obtained from the electronic medical records, administrative databases, and the linked claim files and death registry of the hospital	svm	age, METS, Resting Systolic Blood Pressure, Peak Diastolic Blood Pressure, Resting Diastolic Blood Pressure, HX Coronary Artery Disease, Reason for test, History of Diabetes, Percentage HR achieved, Race, History of Hyperlipidemia, Aspirin Use, Hypertension response	one_split	0.72			yes	no	all	49	124	79
doi.org/10.2196/jmir.9268	Ye	2018	1	USA	Americas	no	823627	92512	823627	Hypertension in this study was defined by the International Classification of Diseases, 9th Revision, Clinical Modification (ICD-9-CM) diagnosis codes from category 401, which refers specifically to essential (or primary) hypertension. For the prediction modeling cohort, cases in the retrospective population referred to patients who received a new diagnosis of essential hypertension during the ca…	xgboost	169 predictors, too many to list. 80listed elsewhere	internal	0.917			yes	no	all
doi.org/10.2196/jmir.9268	Ye	2018	1	USA	Americas	no	680810	60065	680810	Hypertension in this study was defined by the International Classification of Diseases, 9th Revision, Clinical Modification (ICD-9-CM) diagnosis codes from category 401, which refers specifically to essential (or primary) hypertension. For the prediction modeling cohort, cases in the retrospective population referred to patients who received a new diagnosis of essential hypertension during the ca…	xgboost	169 predictors, too many to list. 80listed elsewhere	one_split	0.87			yes	no	all				x
doi.org/10.1038/s41371-019-0226-7	Kadomatsu	2019	5	Japan	Asia	no	3373		3936	Hypertension was defined as any of the following: systolic blood pressure ≥140 mmHg, diastolic blood pressure ≥90 mmHg, or use of antihypertensive medication. In Daiko, we measured blood pressure twice, with the participant in the sitting position, and used the mean of the two measures for the analysis. In Shizuoka, we measured blood pressure once. If the value was higher than 130/85 mmHg, a seco…	weibull	age, sex, sys, dia, currently smoking, parhyp, bmi, age*dia	external	0.829	-0.046	3.36	no	no	all				x	x
doi.org/10.1038/s41371-019-0226-7	Kadomatsu	2019	5	Japan	Asia	no	3936	324	3936	Hypertension was defined as any of the following: systolic blood pressure ≥140 mmHg, diastolic blood pressure ≥90 mmHg, or use of antihypertensive medication. In Daiko, we measured blood pressure twice, with the participant in the sitting position, and used the mean of the two measures for the analysis. In Shizuoka, we measured blood pressure once. If the value was higher than 130/85 mmHg, a seco…	logistic	age, sbp	internal	0.799	-0.049	4.6	no	yes	all	51.3	112.5	69.9
doi.org/10.1038/s41371-019-0226-7	Kadomatsu	2019	5	Japan	Asia	no	3936	324	3936	Hypertension was defined as any of the following: systolic blood pressure ≥140 mmHg, diastolic blood pressure ≥90 mmHg, or use of antihypertensive medication. In Daiko, we measured blood pressure twice, with the participant in the sitting position, and used the mean of the two measures for the analysis. In Shizuoka, we measured blood pressure once. If the value was higher than 130/85 mmHg, a seco…	logistic	age, sbp, smoking	internal	0.81	-0.049	7.4	no	yes	all	51.3	112.5	69.9
doi.org/10.1038/s41371-019-0226-7	Kadomatsu	2019	5	Japan	Asia	no	3936	324	3936	Hypertension was defined as any of the following: systolic blood pressure ≥140 mmHg, diastolic blood pressure ≥90 mmHg, or use of antihypertensive medication. In Daiko, we measured blood pressure twice, with the participant in the sitting position, and used the mean of the two measures for the analysis. In Shizuoka, we measured blood pressure once. If the value was higher than 130/85 mmHg, a seco…	logistic	age, sbp, smoking, dia, drinking habits, bmi, parhyp, sex, diabetes	internal	0.826	-0.044	7.06	no	no	all	51.3	112.5	69.9
doi.org/10.1038/s41371-019-0226-7	Kadomatsu	2019	5	Japan	Asia	no	1574.4	129.6	3936	Hypertension was defined as any of the following: systolic blood pressure ≥140 mmHg, diastolic blood pressure ≥90 mmHg, or use of antihypertensive medication. In Daiko, we measured blood pressure twice, with the participant in the sitting position, and used the mean of the two measures for the analysis. In Shizuoka, we measured blood pressure once. If the value was higher than 130/85 mmHg, a seco…	logistic	age, sbp, smoking, dia, drinking habits, bmi, parhyp, sex, diabetes	bootstrap_cv	0.83		12.1	no	no	all	51.3	112.5	69.9	x
doi.org/10.1038/s41371-019-0226-7	Kadomatsu	2019	5	Japan	Asia	no	3936	324	3936	Hypertension was defined as any of the following: systolic blood pressure ≥140 mmHg, diastolic blood pressure ≥90 mmHg, or use of antihypertensive medication. In Daiko, we measured blood pressure twice, with the participant in the sitting position, and used the mean of the two measures for the analysis. In Shizuoka, we measured blood pressure once. If the value was higher than 130/85 mmHg, a seco…	risk score sheet	age, sbp, smoking, dia, drinking habits, bmi, parhyp, sex, diabetes	internal	0.826	-0.044		no	no	all	51.3	112.5	69.9
doi.org/10.1038/s41371-019-0226-7	Kadomatsu	2019	5	Japan	Asia	no	3812		3936	Hypertension was defined as any of the following: systolic blood pressure ≥140 mmHg, diastolic blood pressure ≥90 mmHg, or use of antihypertensive medication. In Daiko, we measured blood pressure twice, with the participant in the sitting position, and used the mean of the two measures for the analysis. In Shizuoka, we measured blood pressure once. If the value was higher than 130/85 mmHg, a seco…	logistic	age, sbp, smoking, dia, drinking habits, bmi, parhyp, sex, diabetes, hdl cholesterol	internal	0.83	-0.043	7.85	no	no	all
doi.org/10.7189/jogh.09.020601	Xu F	2019	6	China	Asia	no	1853	432	8319	Hypertension was defined as SBP≥140 mm Hg and/or DBP≥90 mm Hg, and/or a diagnosis of hypertension by a physician and currently receiving anti-hypertension treatment according to 20l0 Chinese guidelines for the management of hypertension	cox	age, sys, dia, wc, hypfam, age*wc, age*dia	bootstrap_cv	0.73555			yes	no	men	52	118	74.7	x
doi.org/10.7189/jogh.09.020601	Xu F	2019	6	China	Asia	no	2943	604	8319	Hypertension was defined as SBP≥140 mm Hg and/or DBP≥90 mm Hg, and/or a diagnosis of hypertension by a physician and currently receiving anti-hypertension treatment according to 20l0 Chinese guidelines for the management of hypertension	cox	age, sys, dia, wc, hypfam, age*wc, age*dia, Higher vegetables and fruit intake	bootstrap_cv	0.77935			yes	yes	women	48	115	73.7
doi.org/10.7189/jogh.09.020601	Xu F	2019	6	China	Asia	no	2943	604	8319	Hypertension was defined as SBP≥140 mm Hg and/or DBP≥90 mm Hg, and/or a diagnosis of hypertension by a physician and currently receiving anti-hypertension treatment according to 20l0 Chinese guidelines for the management of hypertension	cox	age, sys, dia, wc, hypfam, age*wc, age*dia, Higher vegetables and fruit intake, HDL-c	bootstrap_cv	0.7782			yes	no	women	48	115	73.7	x
doi.org/10.7189/jogh.09.020601	Xu F	2019	6	China	Asia	no	1853	432	8319	Hypertension was defined as SBP≥140 mm Hg and/or DBP≥90 mm Hg, and/or a diagnosis of hypertension by a physician and currently receiving anti-hypertension treatment according to 20l0 Chinese guidelines for the management of hypertension	cox	age, sys, dia, wc, hypfam, age*wc, age*dia	internal	0.765	-0.039	4.91334	yes	no	men	52	118	74.7
doi.org/10.7189/jogh.09.020601	Xu F	2019	6	China	Asia	no	1853	432	8319	Hypertension was defined as SBP≥140 mm Hg and/or DBP≥90 mm Hg, and/or a diagnosis of hypertension by a physician and currently receiving anti-hypertension treatment according to 20l0 Chinese guidelines for the management of hypertension	mlp neural net	sys, dia, bmi, age, famhyp	internal	0.767	-0.039	24.5435	yes	no	men	52	118	74.7
doi.org/10.7189/jogh.09.020601	Xu F	2019	6	China	Asia	no	1853	432	8319	Hypertension was defined as SBP≥140 mm Hg and/or DBP≥90 mm Hg, and/or a diagnosis of hypertension by a physician and currently receiving anti-hypertension treatment according to 20l0 Chinese guidelines for the management of hypertension	naive bayes	age, SBP, DBP, parental hypertension history, and BMI	internal	0.751	-0.04	105.882	yes	no	men	52	118	74.7
doi.org/10.7189/jogh.09.020601	Xu F	2019	6	China	Asia	no	1853	432	8319	Hypertension was defined as SBP≥140 mm Hg and/or DBP≥90 mm Hg, and/or a diagnosis of hypertension by a physician and currently receiving anti-hypertension treatment according to 20l0 Chinese guidelines for the management of hypertension	decision tree	sys	internal	0.72	-0.042	4.56824	yes	no	men	52	118	74.7
doi.org/10.7189/jogh.09.020601	Xu F	2019	6	China	Asia	no	2943	604	8319	Hypertension was defined as SBP≥140 mm Hg and/or DBP≥90 mm Hg, and/or a diagnosis of hypertension by a physician and currently receiving anti-hypertension treatment according to 20l0 Chinese guidelines for the management of hypertension	cox	age, sys, dia, wc, hypfam, age*wc, age*dia, Higher vegetables and fruit intake	internal	0.806	-0.029	4.72712	yes	yes	women	48	115	73.7
doi.org/10.7189/jogh.09.020601	Xu F	2019	6	China	Asia	no	2943	604	8319	Hypertension was defined as SBP≥140 mm Hg and/or DBP≥90 mm Hg, and/or a diagnosis of hypertension by a physician and currently receiving anti-hypertension treatment according to 20l0 Chinese guidelines for the management of hypertension	cox	age, sys, dia, wc, hypfam, age*wc, age*dia, Higher vegetables and fruit intake, HDL-c	internal	0.806	-0.029	1.18206	yes	no	women	48	115	73.7
doi.org/10.7189/jogh.09.020601	Xu F	2019	6	China	Asia	no	2943	604	8319	Hypertension was defined as SBP≥140 mm Hg and/or DBP≥90 mm Hg, and/or a diagnosis of hypertension by a physician and currently receiving anti-hypertension treatment according to 20l0 Chinese guidelines for the management of hypertension	mlp neural net	sys, dia, bmi, age, famhyp	internal	0.809	-0.028	5.4437	yes	no	women	48	115	73.7
doi.org/10.7189/jogh.09.020601	Xu F	2019	6	China	Asia	no	2943	604	8319	Hypertension was defined as SBP≥140 mm Hg and/or DBP≥90 mm Hg, and/or a diagnosis of hypertension by a physician and currently receiving anti-hypertension treatment according to 20l0 Chinese guidelines for the management of hypertension	naive bayes	age, SBP, DBP, parental hypertension history, and BMI	internal	0.796	-0.03	193.19	yes	no	women	48	115	73.7
doi.org/10.7189/jogh.09.020601	Xu F	2019	6	China	Asia	no	2943	604	8319	Hypertension was defined as SBP≥140 mm Hg and/or DBP≥90 mm Hg, and/or a diagnosis of hypertension by a physician and currently receiving anti-hypertension treatment according to 20l0 Chinese guidelines for the management of hypertension	decision tree	sys	internal	0.74	-0.032	17.9519	yes	no	women	48	115	73.7
doi.org/10.7189/jogh.09.020601	Xu F	2019	6	China	Asia	no	1447	324	8319	Hypertension was defined as SBP≥140 mm Hg and/or DBP≥90 mm Hg, and/or a diagnosis of hypertension by a physician and currently receiving anti-hypertension treatment according to 20l0 Chinese guidelines for the management of hypertension	cox	age, sys, dia, wc, hypfam, age*wc, age*dia	one_split	0.771	-0.041	6.3057	yes	no	men	52	117	74
doi.org/10.7189/jogh.09.020601	Xu F	2019	6	China	Asia	no	1447	324	8319	Hypertension was defined as SBP≥140 mm Hg and/or DBP≥90 mm Hg, and/or a diagnosis of hypertension by a physician and currently receiving anti-hypertension treatment according to 20l0 Chinese guidelines for the management of hypertension	mlp neural net	sys, dia, bmi, age, famhyp	one_split	0.773	-0.041	29.2743	yes	no	men	52	117	74	x
doi.org/10.7189/jogh.09.020601	Xu F	2019	6	China	Asia	no	1447	324	8319	Hypertension was defined as SBP≥140 mm Hg and/or DBP≥90 mm Hg, and/or a diagnosis of hypertension by a physician and currently receiving anti-hypertension treatment according to 20l0 Chinese guidelines for the management of hypertension	naive bayes	age, SBP, DBP, parental hypertension history, and BMI	one_split	0.76	-0.043	82.27	yes	no	men	52	117	74	x
doi.org/10.7189/jogh.09.020601	Xu F	2019	6	China	Asia	no	1447	324	8319	Hypertension was defined as SBP≥140 mm Hg and/or DBP≥90 mm Hg, and/or a diagnosis of hypertension by a physician and currently receiving anti-hypertension treatment according to 20l0 Chinese guidelines for the management of hypertension	decision tree	sys	one_split	0.722	-0.044	5.24926	yes	no	men	52	117	74	x
doi.org/10.7189/jogh.09.020601	Xu F	2019	6	China	Asia	no	2076	382	8319	Hypertension was defined as SBP≥140 mm Hg and/or DBP≥90 mm Hg, and/or a diagnosis of hypertension by a physician and currently receiving anti-hypertension treatment according to 20l0 Chinese guidelines for the management of hypertension	cox	age, sys, dia, wc, hypfam, age*wc, age*dia, Higher vegetables and fruit intake	one_split	0.765	-0.037	6.78323	yes	yes	women	48	116	74.7
doi.org/10.7189/jogh.09.020601	Xu F	2019	6	China	Asia	no	2076	382	8319	Hypertension was defined as SBP≥140 mm Hg and/or DBP≥90 mm Hg, and/or a diagnosis of hypertension by a physician and currently receiving anti-hypertension treatment according to 20l0 Chinese guidelines for the management of hypertension	cox	age, sys, dia, wc, hypfam, age*wc, age*dia, Higher vegetables and fruit intake, HDL-c	one_split	0.764	-0.037	7.40462	yes	no	women	48	116	74.7
doi.org/10.7189/jogh.09.020601	Xu F	2019	6	China	Asia	no	2076	382	8319	Hypertension was defined as SBP≥140 mm Hg and/or DBP≥90 mm Hg, and/or a diagnosis of hypertension by a physician and currently receiving anti-hypertension treatment according to 20l0 Chinese guidelines for the management of hypertension	mlp neural net	sys, dia, bmi, age, famhyp	one_split	0.756	-0.038	4.74466	yes	no	women	48	116	74.7	x
doi.org/10.7189/jogh.09.020601	Xu F	2019	6	China	Asia	no	2076	382	8319	Hypertension was defined as SBP≥140 mm Hg and/or DBP≥90 mm Hg, and/or a diagnosis of hypertension by a physician and currently receiving anti-hypertension treatment according to 20l0 Chinese guidelines for the management of hypertension	naive bayes	age, SBP, DBP, parental hypertension history, and BMI	one_split	0.761	-0.037	189.754	yes	no	women	48	116	74.7	x
doi.org/10.7189/jogh.09.020601	Xu F	2019	6	China	Asia	no	2076	382	8319	Hypertension was defined as SBP≥140 mm Hg and/or DBP≥90 mm Hg, and/or a diagnosis of hypertension by a physician and currently receiving anti-hypertension treatment according to 20l0 Chinese guidelines for the management of hypertension	decision tree	sys	one_split	0.698	-0.04	19.733	yes	no	women	48	116	74.7	x
doi.org/10.1111/jch.13759	Kanegae	2020	1	Japan	Asia	no	4564	668	18258	The primary end point was new-onset hypertension (defined as SBP/diastolic BP [DBP] ≥ 140/90 mm Hg or the initiation of antihypertensive medication with self-reported hypertension) at Year (0).	xgboost	SBP at Year (−1) CAVI measurement, Clinic SBP at Year (−1), DBP at Year (−1) CAVI measurement, SBP at Year (−2) CAVI measurement, Clinic SBP at Year (−2), Clinic DBP at Year (−2), DBP at Year (−2) CAVI measurement, Clinic DBP at Year (−1), Body mass index at Year (−1), age at Year (−2), Body mass index at Year (−2), age at Year (−1), CAVI at Year (−2), Clinic SBP by SBP at CAVI measurement at Yea…	one_split	0.877			yes	yes	all	46.4	118.7	70	x
doi.org/10.1111/jch.13759	Kanegae	2020	1	Japan	Asia	no	4564	668	18258	The primary end point was new-onset hypertension (defined as SBP/diastolic BP [DBP] ≥ 140/90 mm Hg or the initiation of antihypertensive medication with self-reported hypertension) at Year (0).	logistic		one_split	0.859			yes	yes	all	46.4	118.7	70	x
doi.org/10.1111/jch.13759	Kanegae	2020	1	Japan	Asia	no	4564	668	18258	The primary end point was new-onset hypertension (defined as SBP/diastolic BP [DBP] ≥ 140/90 mm Hg or the initiation of antihypertensive medication with self-reported hypertension) at Year (0).	xgboost logistic random forest ensemble	SBP at Year (−1) CAVI measurement, Clinic SBP at Year (−1), DBP at Year (−1) CAVI measurement, SBP at Year (−2) CAVI measurement, Clinic SBP at Year (−2), Clinic DBP at Year (−2), DBP at Year (−2) CAVI measurement, Clinic DBP at Year (−1), Body mass index at Year (−1), age at Year (−2), Body mass index at Year (−2), age at Year (−1), CAVI at Year (−2), Clinic SBP by SBP at CAVI measurement at Yea…	one_split	0.881			yes	no	all	46.4	118.7	70	x
doi.org/10.1111/jch.13759	Kanegae	2020	1	Japan	Asia	no	13694	2004	18258	The primary end point was new-onset hypertension (defined as SBP/diastolic BP [DBP] ≥ 140/90 mm Hg or the initiation of antihypertensive medication with self-reported hypertension) at Year (0).	xgboost	SBP at Year (−1) CAVI measurement, Clinic SBP at Year (−1), DBP at Year (−1) CAVI measurement, SBP at Year (−2) CAVI measurement, Clinic SBP at Year (−2), Clinic DBP at Year (−2), DBP at Year (−2) CAVI measurement, Clinic DBP at Year (−1), Body mass index at Year (−1), age at Year (−2), Body mass index at Year (−2), age at Year (−1), CAVI at Year (−2), Clinic SBP by SBP at CAVI measurement at Yea…	internal	0.976			yes	yes	all	46.4	118.7	70
doi.org/10.1111/jch.13759	Kanegae	2020	1	Japan	Asia	no	13694	2004	18258	The primary end point was new-onset hypertension (defined as SBP/diastolic BP [DBP] ≥ 140/90 mm Hg or the initiation of antihypertensive medication with self-reported hypertension) at Year (0).	logistic		internal	0.855			yes	yes	all	46.4	118.7	70
doi.org/10.1111/jch.13759	Kanegae	2020	1	Japan	Asia	no	13694	2004	18258	The primary end point was new-onset hypertension (defined as SBP/diastolic BP [DBP] ≥ 140/90 mm Hg or the initiation of antihypertensive medication with self-reported hypertension) at Year (0).	xgboost logistic random forest ensemble	SBP at Year (−1) CAVI measurement, Clinic SBP at Year (−1), DBP at Year (−1) CAVI measurement, SBP at Year (−2) CAVI measurement, Clinic SBP at Year (−2), Clinic DBP at Year (−2), DBP at Year (−2) CAVI measurement, Clinic DBP at Year (−1), Body mass index at Year (−1), age at Year (−2), Body mass index at Year (−2), age at Year (−1), CAVI at Year (−2), Clinic SBP by SBP at CAVI measurement at Yea…	internal	0.992			yes	no	all	46.4	118.7	70
doi.org/10.1016/j.jclinepi.2020.03.002	Nusinovici	2020	6	Singapore	Asia	no	810	280	2705	Incident cases of HTN: systolic blood pressure ≥ 140 mmHg or diastolic blood pressure ≥ 90 mmHg), self-reported history, or use of hypertensive medications. Check references for more detailed.	svm	Hemoglobin A1c , age (continuous), gender (binary), diabetes (binary), (continuous), systolic blood pressure (continuous), diastolic blood pressure (continuous), ethnicity (categorical), income (categorical), educational level (categorical), BMI (continuous), smoking status (categorical), alcohol consumption (binary), anticholesterol drug (binary), antidiabetes drug (binary), hyperlipidemia (bina…	one_split	0.78	-0.065		yes	no	all	51.7	123	73.1	x
doi.org/10.1016/j.jclinepi.2020.03.002	Nusinovici	2020	6	Singapore	Asia	no	810	280	2705	Incident cases of HTN: systolic blood pressure ≥ 140 mmHg or diastolic blood pressure ≥ 90 mmHg), self-reported history, or use of hypertensive medications. Check references for more detailed.	random forest	Hemoglobin A1c , age (continuous), gender (binary), diabetes (binary), (continuous), systolic blood pressure (continuous), diastolic blood pressure (continuous), ethnicity (categorical), income (categorical), educational level (categorical), BMI (continuous), smoking status (categorical), alcohol consumption (binary), anticholesterol drug (binary), antidiabetes drug (binary), hyperlipidemia (bina…	one_split	0.765	-0.068		yes	no	all	51.7	123	73.1	x
doi.org/10.1016/j.jclinepi.2020.03.002	Nusinovici	2020	6	Singapore	Asia	no	810	280	2705	Incident cases of HTN: systolic blood pressure ≥ 140 mmHg or diastolic blood pressure ≥ 90 mmHg), self-reported history, or use of hypertensive medications. Check references for more detailed.	mlp neural net	Hemoglobin A1c , age (continuous), gender (binary), diabetes (binary), (continuous), systolic blood pressure (continuous), diastolic blood pressure (continuous), ethnicity (categorical), income (categorical), educational level (categorical), BMI (continuous), smoking status (categorical), alcohol consumption (binary), anticholesterol drug (binary), antidiabetes drug (binary), hyperlipidemia (bina…	one_split	0.775	-0.066		yes	no	all	51.7	123	73.1	x
doi.org/10.1016/j.jclinepi.2020.03.002	Nusinovici	2020	6	Singapore	Asia	no	810	280	2705	Incident cases of HTN: systolic blood pressure ≥ 140 mmHg or diastolic blood pressure ≥ 90 mmHg), self-reported history, or use of hypertensive medications. Check references for more detailed.	logistic	Hemoglobin A1c , age (continuous), gender (binary), diabetes (binary), (continuous), systolic blood pressure (continuous), diastolic blood pressure (continuous), ethnicity (categorical), income (categorical), educational level (categorical), BMI (continuous), smoking status (categorical), alcohol consumption (binary), anticholesterol drug (binary), antidiabetes drug (binary), hyperlipidemia (bina…	one_split	0.77	-0.066		yes	no	all	51.7	123	73.1	x
doi.org/10.1016/j.jclinepi.2020.03.002	Nusinovici	2020	6	Singapore	Asia	no	810	280	2705	Incident cases of HTN: systolic blood pressure ≥ 140 mmHg or diastolic blood pressure ≥ 90 mmHg), self-reported history, or use of hypertensive medications. Check references for more detailed.	knn	Hemoglobin A1c , age (continuous), gender (binary), diabetes (binary), (continuous), systolic blood pressure (continuous), diastolic blood pressure (continuous), ethnicity (categorical), income (categorical), educational level (categorical), BMI (continuous), smoking status (categorical), alcohol consumption (binary), anticholesterol drug (binary), antidiabetes drug (binary), hyperlipidemia (bina…	one_split	0.768	-0.066		yes	no	all	51.7	123	73.1	x
doi.org/10.1016/j.jclinepi.2020.03.002	Nusinovici	2020	6	Singapore	Asia	no	810	280	2705	Incident cases of HTN: systolic blood pressure ≥ 140 mmHg or diastolic blood pressure ≥ 90 mmHg), self-reported history, or use of hypertensive medications. Check references for more detailed.	gbm	Hemoglobin A1c , age (continuous), gender (binary), diabetes (binary), (continuous), systolic blood pressure (continuous), diastolic blood pressure (continuous), ethnicity (categorical), income (categorical), educational level (categorical), BMI (continuous), smoking status (categorical), alcohol consumption (binary), anticholesterol drug (binary), antidiabetes drug (binary), hyperlipidemia (bina…	one_split	0.767	-0.067		yes	no	all	51.7	123	73.1	x
doi.org/10.1161/JAHA.119.014513	Poveda	2020	9.9	Sweden	Europe	no	2742	770.502	2742	In this case, participants were categorized as hypertensive if (1) they were on antihypertensive treatment, (2) their SBP was ≥140 mm Hg or (3) their DBP was ≥90 mm Hg	logistic	age, sex, body mass index (BMI), blood pressure, glycemic variables, smoking, and physical activity	bootstrap_cv	0.764				yes	all	45.2
doi.org/10.1161/JAHA.119.014513	Poveda	2020	9.9	Sweden	Europe	no	2742	770.502	2742	In this case, participants were categorized as hypertensive if (1) they were on antihypertensive treatment, (2) their SBP was ≥140 mm Hg or (3) their DBP was ≥90 mm Hg	logistic	GRS	bootstrap_cv	0.653				yes	all	45.2
doi.org/10.1161/JAHA.119.014513	Poveda	2020	9.9	Sweden	Europe	no	2742	770.502	2742	In this case, participants were categorized as hypertensive if (1) they were on antihypertensive treatment, (2) their SBP was ≥140 mm Hg or (3) their DBP was ≥90 mm Hg	logistic	age, sex, body mass index (BMI), blood pressure, glycemic variables, smoking, and physical activity, GRS	bootstrap_cv	0.766				no	all	45.2			x
doi.org/10.1161/JAHA.119.014513	Poveda	2020	9.9	Sweden	Europe	no	2742	770.502	2742	In this case, participants were categorized as hypertensive if (1) they were on antihypertensive treatment, (2) their SBP was ≥140 mm Hg or (3) their DBP was ≥90 mm Hg	logistic	age, sex, body mass index (BMI), blood pressure, glycemic variables, smoking, and physical activity	internal	0.773	-0.041			yes	all	45.2
doi.org/10.1161/JAHA.119.014513	Poveda	2020	9.9	Sweden	Europe	no	2742	770.502	2742	In this case, participants were categorized as hypertensive if (1) they were on antihypertensive treatment, (2) their SBP was ≥140 mm Hg or (3) their DBP was ≥90 mm Hg	logistic	GRS	internal	0.656	-0.047			yes	all	45.2
doi.org/10.1161/JAHA.119.014513	Poveda	2020	9.9	Sweden	Europe	no	2742	770.502	2742	In this case, participants were categorized as hypertensive if (1) they were on antihypertensive treatment, (2) their SBP was ≥140 mm Hg or (3) their DBP was ≥90 mm Hg	logistic	age, sex, body mass index (BMI), blood pressure, glycemic variables, smoking, and physical activity, GRS	internal	0.776	-0.04	graphical, good. Slopes and intercept good as well.		no	all	45.2
doi.org/10.1111/jch.13855	Syllos	2020	4	Brazil	Americas	no	3202	432.27	8027	Hypertension was defined based on three criteria: systolic blood pressure ≥140 mm Hg or diastolic blood pressure ≥90 mm Hg or under antihypertensive medicines.	weibull	age, sex, sys, dia, currently smoking, parhyp, bmi, age*dia	external	0.827	-0.039	3.78	yes	no	all	49.9			x	x
doi.org/10.1111/jch.13855	Syllos	2020	4	Brazil	Americas	no	3202	432.27	8027	Hypertension was defined based on three criteria: systolic blood pressure ≥140 mm Hg or diastolic blood pressure ≥90 mm Hg or under antihypertensive medicines.	logistic	age, sex, sys, dia, currently smoking, parhyp, bmi, age*dia	one_split	0.83	-0.039	8.22	yes	no	all	49.9			x
doi.org/10.23889/ijpds.v5i1.1395	Black	2021	5	Canada	Americas			39882		EHR case detecting algorithms	logistic	older age, diabetes, obesity, kidney disease, tricyclic antidepressant use	internal	0.84			no	no	all	49
doi.org/10.3390/jpm11121322	Castela Forte	2021	8.8	England	Europe	no	33541	2379	33541	International Statistical Classification of Diseases and Related Health Problems (ICD) codes, and the self-reported diagnoses collected at recruitment and follow-up questionnaires.	weibull	age, sex, BMI, smoker, hypertensive family history, blood pressure	external	0.6	0.01		yes	no	all	56.3			x	x
doi.org/10.3390/jpm11121322	Castela Forte	2021	8.8	England	Europe	no	33541	2379	33541	International Statistical Classification of Diseases and Related Health Problems (ICD) codes, and the self-reported diagnoses collected at recruitment and follow-up questionnaires.	decision rules	prs + age, sex, BMI, smoker, hypertensive family, history, blood pressure + fr	bootstrap_cv	0.7	0.01		yes	no	all	56.3			x
doi.org/10.1038/s41371-022-00666-0	Castela Forte	2021	8.8	England	Europe	no	33541	2379	33541	International Statistical Classification of Diseases and Related Health Problems (ICD) codes, and the self-reported diagnoses collected at recruitment and follow-up questionnaires.	prs	prs	bootstrap_cv	0.54	0.02		yes	no	all	56.3
doi.org/10.7554/eLife.66419	Deng	2021	10	China	Asia	no	4134	1048	6201	Hypertension, also known as high blood pressure, is characterized by a persistent elevation of blood pressure in the systemic arteries. Traditionally, the diagnostic criteria of hypertension were SBP ≥140 mmHg and/or diastolicblood pressure (DBP) ≥90 mmHg for the untreated participants, or those taking medication for hypertension	risk score sheet	sys	internal	0.711	-0.036		no	yes	all	45	110	70
doi.org/10.7554/eLife.66419	Deng	2021	10	China	Asia	no	4134	1048	6201	Hypertension, also known as high blood pressure, is characterized by a persistent elevation of blood pressure in the systemic arteries. Traditionally, the diagnostic criteria of hypertension were SBP ≥140 mmHg and/or diastolicblood pressure (DBP) ≥90 mmHg for the untreated participants, or those taking medication for hypertension	risk score sheet	age	internal	0.659	-0.037		no	yes	all	45	110	70
doi.org/10.7554/eLife.66419	Deng	2021	10	China	Asia	no	4134	1048	6201	Hypertension, also known as high blood pressure, is characterized by a persistent elevation of blood pressure in the systemic arteries. Traditionally, the diagnostic criteria of hypertension were SBP ≥140 mmHg and/or diastolicblood pressure (DBP) ≥90 mmHg for the untreated participants, or those taking medication for hypertension	risk score sheet	dia	internal	0.645	-0.038		no	yes	all	45	110	70
doi.org/10.7554/eLife.66419	Deng	2021	10	China	Asia	no	4134	1048	6201	Hypertension, also known as high blood pressure, is characterized by a persistent elevation of blood pressure in the systemic arteries. Traditionally, the diagnostic criteria of hypertension were SBP ≥140 mmHg and/or diastolicblood pressure (DBP) ≥90 mmHg for the untreated participants, or those taking medication for hypertension	risk score sheet	bmi	internal	0.618	-0.039		no	yes	all	45	110	70
doi.org/10.7554/eLife.66419	Deng	2021	10	China	Asia	no	4134	1048	6201	Hypertension, also known as high blood pressure, is characterized by a persistent elevation of blood pressure in the systemic arteries. Traditionally, the diagnostic criteria of hypertension were SBP ≥140 mmHg and/or diastolicblood pressure (DBP) ≥90 mmHg for the untreated participants, or those taking medication for hypertension	risk score sheet	triglyceride	internal	0.605	-0.039		no	yes	all	45	110	70
doi.org/10.7554/eLife.66419	Deng	2021	10	China	Asia	no	4134	1048	6201	Hypertension, also known as high blood pressure, is characterized by a persistent elevation of blood pressure in the systemic arteries. Traditionally, the diagnostic criteria of hypertension were SBP ≥140 mmHg and/or diastolicblood pressure (DBP) ≥90 mmHg for the untreated participants, or those taking medication for hypertension	risk score sheet	famhyp	internal	0.554	-0.041		no	yes	all	45	110	70
doi.org/10.7554/eLife.66419	Deng	2021	10	China	Asia	no	4134	1048	6201	Hypertension, also known as high blood pressure, is characterized by a persistent elevation of blood pressure in the systemic arteries. Traditionally, the diagnostic criteria of hypertension were SBP ≥140 mmHg and/or diastolicblood pressure (DBP) ≥90 mmHg for the untreated participants, or those taking medication for hypertension	risk score sheet	total bilirubin	internal	0.517	-0.041		no	yes	all	45	110	70
doi.org/10.7554/eLife.66419	Deng	2021	10	China	Asia	no	4134	1048	6201	Hypertension, also known as high blood pressure, is characterized by a persistent elevation of blood pressure in the systemic arteries. Traditionally, the diagnostic criteria of hypertension were SBP ≥140 mmHg and/or diastolicblood pressure (DBP) ≥90 mmHg for the untreated participants, or those taking medication for hypertension	risk score sheet	total protein	internal	0.515	-0.04		no	yes	all	45	110	70
doi.org/10.7554/eLife.66419	Deng	2021	10	China	Asia	no	4134	1048	6201	Hypertension, also known as high blood pressure, is characterized by a persistent elevation of blood pressure in the systemic arteries. Traditionally, the diagnostic criteria of hypertension were SBP ≥140 mmHg and/or diastolicblood pressure (DBP) ≥90 mmHg for the untreated participants, or those taking medication for hypertension	risk score sheet	mean cell hemoglobin concentration	internal	0.513	-0.041		no	yes	all	45	110	70
doi.org/10.7554/eLife.66419	Deng	2021	10	China	Asia	no	4134	1048	6201	Hypertension, also known as high blood pressure, is characterized by a persistent elevation of blood pressure in the systemic arteries. Traditionally, the diagnostic criteria of hypertension were SBP ≥140 mmHg and/or diastolicblood pressure (DBP) ≥90 mmHg for the untreated participants, or those taking medication for hypertension	risk score sheet	mean platelet volume	internal	0.507	-0.041		no	yes	all	45	110	70
doi.org/10.7554/eLife.66419	Deng	2021	10	China	Asia	no	4134	1048	6201	Hypertension, also known as high blood pressure, is characterized by a persistent elevation of blood pressure in the systemic arteries. Traditionally, the diagnostic criteria of hypertension were SBP ≥140 mmHg and/or diastolicblood pressure (DBP) ≥90 mmHg for the untreated participants, or those taking medication for hypertension	risk score sheet	family history of hypertension, age, SBP, DBP, BMI, mean cell hemoglobin concentration, mean platelet volume , total bilirubin , and triglycerides , total protein	internal	0.75	-0.034	? Good graphically	no	no	all	45	110	70
doi.org/10.7554/eLife.66419	Deng	2021	10	China	Asia	no	2067	488	6201	Hypertension, also known as high blood pressure, is characterized by a persistent elevation of blood pressure in the systemic arteries. Traditionally, the diagnostic criteria of hypertension were SBP ≥140 mmHg and/or diastolicblood pressure (DBP) ≥90 mmHg for the untreated participants, or those taking medication for hypertension	risk score sheet	sys	one_split	0.824			no	yes	all	45	110	70
doi.org/10.7554/eLife.66419	Deng	2021	10	China	Asia	no	2067	488	6201	Hypertension, also known as high blood pressure, is characterized by a persistent elevation of blood pressure in the systemic arteries. Traditionally, the diagnostic criteria of hypertension were SBP ≥140 mmHg and/or diastolicblood pressure (DBP) ≥90 mmHg for the untreated participants, or those taking medication for hypertension	risk score sheet	age	one_split	0.674			no	yes	all	45	110	70
doi.org/10.7554/eLife.66419	Deng	2021	10	China	Asia	no	2067	488	6201	Hypertension, also known as high blood pressure, is characterized by a persistent elevation of blood pressure in the systemic arteries. Traditionally, the diagnostic criteria of hypertension were SBP ≥140 mmHg and/or diastolicblood pressure (DBP) ≥90 mmHg for the untreated participants, or those taking medication for hypertension	risk score sheet	dia	one_split	0.673			no	yes	all	45	110	70
doi.org/10.7554/eLife.66419	Deng	2021	10	China	Asia	no	2067	488	6201	Hypertension, also known as high blood pressure, is characterized by a persistent elevation of blood pressure in the systemic arteries. Traditionally, the diagnostic criteria of hypertension were SBP ≥140 mmHg and/or diastolicblood pressure (DBP) ≥90 mmHg for the untreated participants, or those taking medication for hypertension	risk score sheet	bmi	one_split	0.626			no	yes	all	45	110	70
doi.org/10.7554/eLife.66419	Deng	2021	10	China	Asia	no	2067	488	6201	Hypertension, also known as high blood pressure, is characterized by a persistent elevation of blood pressure in the systemic arteries. Traditionally, the diagnostic criteria of hypertension were SBP ≥140 mmHg and/or diastolicblood pressure (DBP) ≥90 mmHg for the untreated participants, or those taking medication for hypertension	risk score sheet	triglyceride	one_split	0.597			no	yes	all	45	110	70
doi.org/10.7554/eLife.66419	Deng	2021	10	China	Asia	no	2067	488	6201	Hypertension, also known as high blood pressure, is characterized by a persistent elevation of blood pressure in the systemic arteries. Traditionally, the diagnostic criteria of hypertension were SBP ≥140 mmHg and/or diastolicblood pressure (DBP) ≥90 mmHg for the untreated participants, or those taking medication for hypertension	risk score sheet	famhyp	one_split	0.558			no	yes	all	45	110	70
doi.org/10.7554/eLife.66419	Deng	2021	10	China	Asia	no	2067	488	6201	Hypertension, also known as high blood pressure, is characterized by a persistent elevation of blood pressure in the systemic arteries. Traditionally, the diagnostic criteria of hypertension were SBP ≥140 mmHg and/or diastolicblood pressure (DBP) ≥90 mmHg for the untreated participants, or those taking medication for hypertension	risk score sheet	total bilirubin	one_split	0.534			no	yes	all	45	110	70
doi.org/10.7554/eLife.66419	Deng	2021	10	China	Asia	no	2067	488	6201	Hypertension, also known as high blood pressure, is characterized by a persistent elevation of blood pressure in the systemic arteries. Traditionally, the diagnostic criteria of hypertension were SBP ≥140 mmHg and/or diastolicblood pressure (DBP) ≥90 mmHg for the untreated participants, or those taking medication for hypertension	risk score sheet	total protein	one_split	0.533			no	yes	all	45	110	70
doi.org/10.7554/eLife.66419	Deng	2021	10	China	Asia	no	2067	488	6201	Hypertension, also known as high blood pressure, is characterized by a persistent elevation of blood pressure in the systemic arteries. Traditionally, the diagnostic criteria of hypertension were SBP ≥140 mmHg and/or diastolicblood pressure (DBP) ≥90 mmHg for the untreated participants, or those taking medication for hypertension	risk score sheet	mean cell hemoglobin concentration	one_split	0.518			no	yes	all	45	110	70
doi.org/10.7554/eLife.66419	Deng	2021	10	China	Asia	no	2067	488	6201	Hypertension, also known as high blood pressure, is characterized by a persistent elevation of blood pressure in the systemic arteries. Traditionally, the diagnostic criteria of hypertension were SBP ≥140 mmHg and/or diastolicblood pressure (DBP) ≥90 mmHg for the untreated participants, or those taking medication for hypertension	risk score sheet	mean platelet volume	one_split	0.513			no	yes	all	45	110	70
doi.org/10.7554/eLife.66419	Deng	2021	10	China	Asia	no	2067	488	6201	Hypertension, also known as high blood pressure, is characterized by a persistent elevation of blood pressure in the systemic arteries. Traditionally, the diagnostic criteria of hypertension were SBP ≥140 mmHg and/or diastolicblood pressure (DBP) ≥90 mmHg for the untreated participants, or those taking medication for hypertension	risk score sheet	family history of hypertension, age, SBP, DBP, BMI, mean cell hemoglobin concentration, mean platelet volume , total bilirubin , and triglycerides , total protein	one_split	0.772	-0.046	? Good graphically	no	no	all	45	110	70	x
doi.org/10.1007/978-3-030-92121-7_9	Dritsas	2021	2	England	Europe	unsure			2019		logistic	age, gender, weight(Kg) and BMI, ethnicity, cholesterol levels (total, HDL and LDL-mg/dL), work behaviour (sedentary versus non-sedentary work), drinking and smoking habits, systolic and diastolic blood pressure (mmHg), heart rate (bpm), physical activity, diagnosis of other chronic conditions (e.g. diabetes, cholesterol), perceived job pressure, and self-assessed health status.	one_split	0.807	0.09		yes	no	all
doi.org/10.1007/978-3-030-92121-7_9	Dritsas	2021	2	England	Europe	unsure			2019		logistic	age, gender, weight(Kg) and BMI, ethnicity, cholesterol levels (total, HDL and LDL-mg/dL), work behaviour (sedentary versus non-sedentary work), drinking and smoking habits, systolic and diastolic blood pressure (mmHg), heart rate (bpm), physical activity, diagnosis of other chronic conditions (e.g. diabetes, cholesterol), perceived job pressure, and self-assessed health status.	one_split	0.816	0.09		yes	no	all				x
doi.org/10.1007/978-3-030-92121-7_9	Dritsas	2021	2	England	Europe	unsure			2019		naive bayes	age, gender, weight(Kg) and BMI, ethnicity, cholesterol levels (total, HDL and LDL-mg/dL), work behaviour (sedentary versus non-sedentary work), drinking and smoking habits, systolic and diastolic blood pressure (mmHg), heart rate (bpm), physical activity, diagnosis of other chronic conditions (e.g. diabetes, cholesterol), perceived job pressure, and self-assessed health status.	one_split	0.758	0.1		yes	no	all				x
doi.org/10.1007/978-3-030-92121-7_9	Dritsas	2021	2	England	Europe	unsure			2019		knn	age, gender, weight(Kg) and BMI, ethnicity, cholesterol levels (total, HDL and LDL-mg/dL), work behaviour (sedentary versus non-sedentary work), drinking and smoking habits, systolic and diastolic blood pressure (mmHg), heart rate (bpm), physical activity, diagnosis of other chronic conditions (e.g. diabetes, cholesterol), perceived job pressure, and self-assessed health status.	one_split	0.653	0.12		yes	no	all				x
doi.org/10.1007/978-3-030-92121-7_9	Dritsas	2021	2	England	Europe	unsure			2019		decision tree	age, gender, weight(Kg) and BMI, ethnicity, cholesterol levels (total, HDL and LDL-mg/dL), work behaviour (sedentary versus non-sedentary work), drinking and smoking habits, systolic and diastolic blood pressure (mmHg), heart rate (bpm), physical activity, diagnosis of other chronic conditions (e.g. diabetes, cholesterol), perceived job pressure, and self-assessed health status.	one_split	0.692	0.12		yes	no	all				x
doi.org/10.1007/978-3-030-92121-7_9	Dritsas	2021	2	England	Europe	unsure			2019		random forest	age, gender, weight(Kg) and BMI, ethnicity, cholesterol levels (total, HDL and LDL-mg/dL), work behaviour (sedentary versus non-sedentary work), drinking and smoking habits, systolic and diastolic blood pressure (mmHg), heart rate (bpm), physical activity, diagnosis of other chronic conditions (e.g. diabetes, cholesterol), perceived job pressure, and self-assessed health status.	one_split	0.798	0.15		yes	no	all				x
doi.org/10.1007/978-3-030-92121-7_9	Dritsas	2021	2	England	Europe	unsure			2019		stacking logistic with l2 penalty (lrr) and random forest models with lrr		one_split	0.823	0.09		yes	no	all				x
doi.org/10.1007/s00521-021-06060-0	Fang	2021	5	China	Asia	no	6657.8	3243	33289		knn	age, Number of neutrophils, Number of lymphocytes, Number of eosinophils, Number of basophils, Total protein, Alogit boostumin Globulin, Total bilirubin, Direct bilirubin, Potassium, Sodium, Calcium, Urea nitrogen, AST/ALT, Triglyceride, High density lipoprotein, Low density lipoprotein, Average red blood cell, Thrombin time, International normalized ratio, Activated partial thromboplastin time, …	one_split	0.9456			yes	no	all	51.4			x
doi.org/10.1007/s00521-021-06060-0	Fang	2021	5	China	Asia	no	6657.8	3243	33289		light-gbm	age, Number of neutrophils, Number of lymphocytes, Number of eosinophils, Number of basophils, Total protein, Alogit boostumin Globulin, Total bilirubin, Direct bilirubin, Potassium, Sodium, Calcium, Urea nitrogen, AST/ALT, Triglyceride, High density lipoprotein, Low density lipoprotein, Average red blood cell, Thrombin time, International normalized ratio, Activated partial thromboplastin time, …	one_split	0.9284			yes	no	all	51.4			x
doi.org/10.1007/s00521-021-06060-0	Fang	2021	5	China	Asia	no	6657.8	3243	33289		knn light-gbm ensembling	age, Number of neutrophils, Number of lymphocytes, Number of eosinophils, Number of basophils, Total protein, Alogit boostumin Globulin, Total bilirubin, Direct bilirubin, Potassium, Sodium, Calcium, Urea nitrogen, AST/ALT, Triglyceride, High density lipoprotein, Low density lipoprotein, Average red blood cell, Thrombin time, International normalized ratio, Activated partial thromboplastin time, …	one_split	0.9505			yes	no	all	51.4			x
doi.org/10.1007/s00521-021-06060-0	Fang	2021	5	China	Asia	no	6657.8	3243	33289		svm	age, Number of neutrophils, Number of lymphocytes, Number of eosinophils, Number of basophils, Total protein, Alogit boostumin Globulin, Total bilirubin, Direct bilirubin, Potassium, Sodium, Calcium, Urea nitrogen, AST/ALT, Triglyceride, High density lipoprotein, Low density lipoprotein, Average red blood cell, Thrombin time, International normalized ratio, Activated partial thromboplastin time, …	one_split	0.889			yes	no	all	51.4			x
doi.org/10.1007/s00521-021-06060-0	Fang	2021	5	China	Asia	no	6657.8	3243	33289		random forest	age, Number of neutrophils, Number of lymphocytes, Number of eosinophils, Number of basophils, Total protein, Alogit boostumin Globulin, Total bilirubin, Direct bilirubin, Potassium, Sodium, Calcium, Urea nitrogen, AST/ALT, Triglyceride, High density lipoprotein, Low density lipoprotein, Average red blood cell, Thrombin time, International normalized ratio, Activated partial thromboplastin time, …	one_split	0.913			yes	no	all	51.4			x
doi.org/10.1007/s00521-021-06060-0	Fang	2021	5	China	Asia	no	6657.8	3243	33289		mlp neural net	age, Number of neutrophils, Number of lymphocytes, Number of eosinophils, Number of basophils, Total protein, Alogit boostumin Globulin, Total bilirubin, Direct bilirubin, Potassium, Sodium, Calcium, Urea nitrogen, AST/ALT, Triglyceride, High density lipoprotein, Low density lipoprotein, Average red blood cell, Thrombin time, International normalized ratio, Activated partial thromboplastin time, …	one_split	0.895			yes	no	all	51.4			x
doi.org/10.1186/s12889-021-10760-6	Koohi	2021	3	Iran	Asia	no	5739	371	5739		weibull	age, sex, sys, dia, currently smoking, parhyp, bmi, age*dia	external	0.81	-0.05		yes	no	all
doi.org/10.1186/s12889-021-10760-6	Koohi	2021	3	Iran	Asia	no	5739	371	5739		weibull	age, sex, sys, dia, currently smoking, parhyp, bmi, age*dia	internal	0.82	-0.04		yes	no	all
doi.org/10.1186/s12889-021-10760-6	Koohi	2021	3	Iran	Asia	no	5423	319	5423	Hypertension was defined as the SBP ≥ 140 mmHg or DBP ≥ 90 mmHg or the use of antihypertensive medications.	weibull	age, sex, sys, dia, currently smoking, parhyp, bmi, age*dia	external	0.81	-0.04		yes	no	all	38.7	108.8	73.8	x	x
doi.org/10.1186/s12889-021-10760-6	Koohi	2021	3	Iran	Asia	no	5423	319	5423	Hypertension was defined as the SBP ≥ 140 mmHg or DBP ≥ 90 mmHg or the use of antihypertensive medications.	weibull	age, sex, sys, dia, currently smoking, parhyp, bmi, age*dia	internal	0.82	-0.04		yes	no	all	38.7	108.8	73.8
doi.org/10.1186/s12889-021-10760-6	Koohi	2021	3	Iran	Asia	no	5423	319	5423	Hypertension was defined as the SBP ≥ 140 mmHg or DBP ≥ 90 mmHg or the use of antihypertensive medications.	weibull	age, sex, sys, dia, currently smoking, parhyp, bmi, age*dia	bootstrap_cv	0.82	-0.04		yes	no	all	38.7	108.8	73.8	x
doi.org/10.1038/s41440-021-00738-7	Niu	2021	3	China	Asia	no	1378	260.4	4592	According to the China Hypertension Prevention Guide (2010 Revision) [16], blood pressure greater than or equal to 140/90 mmHg or a physician diagnosis of hypertension and use of medication in the last two weeks was determined as hypertension	cox	age, less fruits and vegetables intake, physical activity, bmi, dbp, pulse pressure	one_split	0.785	0.044		yes	no	all	49.04	116.3	73.7
doi.org/10.1038/s41440-021-00738-7	Niu	2021	3	China	Asia	no	1378	260.4	4592	According to the China Hypertension Prevention Guide (2010 Revision) [16], blood pressure greater than or equal to 140/90 mmHg or a physician diagnosis of hypertension and use of medication in the last two weeks was determined as hypertension	mlp neural net	age, less fruits and vegetables intake, physical activity, bmi, dbp, pulse pressure	one_split	0.79	0.043		yes	no	all	49.04	116.3	73.7
doi.org/10.1038/s41440-021-00738-7	Niu	2021	3	China	Asia	no	1378	260.4	4592	According to the China Hypertension Prevention Guide (2010 Revision) [16], blood pressure greater than or equal to 140/90 mmHg or a physician diagnosis of hypertension and use of medication in the last two weeks was determined as hypertension	random forest	age, less fruits and vegetables intake, physical activity, bmi, dbp, pulse pressure	one_split	0.838	0.04		yes	no	all	49.04	116.3	73.7
doi.org/10.1038/s41440-021-00738-7	Niu	2021	3	China	Asia	no	1378	260.4	4592	According to the China Hypertension Prevention Guide (2010 Revision) [16], blood pressure greater than or equal to 140/90 mmHg or a physician diagnosis of hypertension and use of medication in the last two weeks was determined as hypertension	gbm	age, less fruits and vegetables intake, physical activity, bmi, dbp, pulse pressure	one_split	0.854	0.038		yes	no	all	49.04	116.3	73.7
doi.org/10.1038/s41440-021-00738-7	Niu	2021	3	China	Asia	no	1378	260.4	4592	According to the China Hypertension Prevention Guide (2010 Revision) [16], blood pressure greater than or equal to 140/90 mmHg or a physician diagnosis of hypertension and use of medication in the last two weeks was determined as hypertension	cox	age, less fruits and vegetables intake, physical activity, bmi, dbp, pulse pressure + pggrs	one_split	0.786	0.044		yes	no	all	49.04	116.3	73.7	x
doi.org/10.1038/s41440-021-00738-7	Niu	2021	3	China	Asia	no	1378	260.4	4592	According to the China Hypertension Prevention Guide (2010 Revision) [16], blood pressure greater than or equal to 140/90 mmHg or a physician diagnosis of hypertension and use of medication in the last two weeks was determined as hypertension	mlp neural net	age, less fruits and vegetables intake, physical activity, bmi, dbp, pulse pressure + pggrs	one_split	0.798	0.043		yes	no	all	49.04	116.3	73.7	x
doi.org/10.1038/s41440-021-00738-7	Niu	2021	3	China	Asia	no	1378	260.4	4592	According to the China Hypertension Prevention Guide (2010 Revision) [16], blood pressure greater than or equal to 140/90 mmHg or a physician diagnosis of hypertension and use of medication in the last two weeks was determined as hypertension	random forest	age, less fruits and vegetables intake, physical activity, bmi, dbp, pulse pressure + pggrs	one_split	0.861	0.037		yes	no	all	49.04	116.3	73.7	x
doi.org/10.1038/s41440-021-00738-7	Niu	2021	3	China	Asia	no	1378	260.4	4592	According to the China Hypertension Prevention Guide (2010 Revision) [16], blood pressure greater than or equal to 140/90 mmHg or a physician diagnosis of hypertension and use of medication in the last two weeks was determined as hypertension	gbm	age, less fruits and vegetables intake, physical activity, bmi, dbp, pulse pressure + pggrs	one_split	0.871	0.036		yes	no	all	49.04	116.3	73.7	x
doi.org/10.1038/s41440-021-00673-7	Oishi	2021	10	Japan	Asia	no	982	302	982	Hypertension was defined as a systolic blood pressure (SBP) ≥ 140 mmHg, a diastolic blood pressure (DBP) ≥ 90 mmHg, or the use of antihypertensive drugs. The onset of hypertension was determined as meeting the above-described criteria at least twice in the health check-up visits during the follow-up period,	cox	age, sex, sys, dia, use of glucose-lowering agents, bmi, age x bmi, parhyp, alcohool_intake	internal	0.812	-0.043	12.2	no	no	all	50	118	73
doi.org/10.1038/s41440-021-00673-7	Oishi	2021	10	Japan	Asia	no	982	302	982	Hypertension was defined as a systolic blood pressure (SBP) ≥ 140 mmHg, a diastolic blood pressure (DBP) ≥ 90 mmHg, or the use of antihypertensive drugs. The onset of hypertension was determined as meeting the above-described criteria at least twice in the health check-up visits during the follow-up period,	cox	age, sex, sys, dia, use of glucose-lowering agents, bmi, age x bmi, parhyp, alcohool_intake	bootstrap_cv	0.804			no	no	all	50	118	73	x
doi.org/10.1038/s41440-021-00673-7	Oishi	2021	10	Japan	Asia	no	982	302	982	Hypertension was defined as a systolic blood pressure (SBP) ≥ 140 mmHg, a diastolic blood pressure (DBP) ≥ 90 mmHg, or the use of antihypertensive drugs. The onset of hypertension was determined as meeting the above-described criteria at least twice in the health check-up visits during the follow-up period,	risk score sheet	age, sex, sys, dia, use of glucose-lowering agents, bmi, age x bmi, parhyp, alcohool_intake	internal	0.79	-0.049		no	yes	all	50	118	73
doi.org/10.3390/jpm11100968	Seo	2021	2	Korea	Asia	no	2470	855	2470	Both in KNHANES and KoGES, hypertension was defined according to the Seventh Report of the Joint National Committee: (1) systolic BP ≥ 140 mmHg or diastolic BP ≥ 90 mmHg [16]; (2) previous diagnosis of hypertension by a physician; and (3) receiving antihypertensive medications.	logistic	age, income status, education, diabetes, dyslipidemia, cancer, alcohol, total energy intake, bmi, waist, sys, dia, fpg, creatinine, total chole sterol, triglyceride, white blood cells, hemoglobin	external	0.777			no	no	women	50.2	111.1	73.1	x
doi.org/10.3390/jpm11100968	Seo	2021	6	Korea	Asia	no	2470	855	2470	Both in KNHANES and KoGES, hypertension was defined according to the Seventh Report of the Joint National Committee: (1) systolic BP ≥ 140 mmHg or diastolic BP ≥ 90 mmHg [16]; (2) previous diagnosis of hypertension by a physician; and (3) receiving antihypertensive medications.	logistic	age, income status, education, diabetes, dyslipidemia, cancer, alcohol, total energy intake, bmi, waist, sys, dia, fpg, creatinine, total chole sterol, triglyceride, white blood cells, hemoglobin	external	0.792			no	no	women	50.2	111.1	73.1	x
doi.org/10.3390/jpm11100968	Seo	2021	10	Korea	Asia	no	2470	855	2470	Both in KNHANES and KoGES, hypertension was defined according to the Seventh Report of the Joint National Committee: (1) systolic BP ≥ 140 mmHg or diastolic BP ≥ 90 mmHg [16]; (2) previous diagnosis of hypertension by a physician; and (3) receiving antihypertensive medications.	logistic	age, income status, education, diabetes, dyslipidemia, cancer, alcohol, total energy intake, bmi, waist, sys, dia, fpg, creatinine, total chole sterol, triglyceride, white blood cells, hemoglobin	external	0.797			no	no	women	50.2	111.1	73.1	x
doi.org/10.3390/jpm11100968	Seo	2021	2	Korea	Asia	no	2163	847	2163	Both in KNHANES and KoGES, hypertension was defined according to the Seventh Report of the Joint National Committee: (1) systolic BP ≥ 140 mmHg or diastolic BP ≥ 90 mmHg [16]; (2) previous diagnosis of hypertension by a physician; and (3) receiving antihypertensive medications.	logistic	age, income status, education, diabetes, dyslipidemia, cancer, smoking, alcohol, total energy intake, bmi, waist, sys, dia, fpg, creatinine, total cholesterol, triglyceride, white blood cells, hemoglobin	external	0.718			no	no	men	50.2	113.7	76.2	x
doi.org/10.3390/jpm11100968	Seo	2021	6	Korea	Asia	no	2163	847	2163	Both in KNHANES and KoGES, hypertension was defined according to the Seventh Report of the Joint National Committee: (1) systolic BP ≥ 140 mmHg or diastolic BP ≥ 90 mmHg [16]; (2) previous diagnosis of hypertension by a physician; and (3) receiving antihypertensive medications.	logistic	age, income status, education, diabetes, dyslipidemia, cancer, smoking, alcohol, total energy intake, bmi, waist, sys, dia, fpg, creatinine, total cholesterol, triglyceride, white blood cells, hemoglobin	external	0.726			no	no	men	50.2	113.7	76.2	x
doi.org/10.3390/jpm11100968	Seo	2021	10	Korea	Asia	no	2163	847	2163	Both in KNHANES and KoGES, hypertension was defined according to the Seventh Report of the Joint National Committee: (1) systolic BP ≥ 140 mmHg or diastolic BP ≥ 90 mmHg [16]; (2) previous diagnosis of hypertension by a physician; and (3) receiving antihypertensive medications.	logistic	age, income status, education, diabetes, dyslipidemia, cancer, smoking, alcohol, total energy intake, bmi, waist, sys, dia, fpg, creatinine, total cholesterol, triglyceride, white blood cells, hemoglobin	external	0.714			no	no	men	50.2	113.7	76.2	x
doi.org/10.1161/HYPERTENSIONAHA.120.16471	Vaura	2021	4	Finland	Europe	no	9906	725	9906	prevalent hypertension as systolic BP (SBP) ≥140 mm Hg OR diastolic BP (DBP) ≥90 mm Hg OR antihypertensive medication use within the last 7 days OR registrybased hypertension.	cox	age, sex, SBP, DBP, body mass index, and current smoking, as well as diabetes	internal	0.797			yes	yes	all	46
doi.org/10.1161/HYPERTENSIONAHA.120.16471	Vaura	2021	4	Finland	Europe	no	9906	725	9906	prevalent hypertension as systolic BP (SBP) ≥140 mm Hg OR diastolic BP (DBP) ≥90 mm Hg OR antihypertensive medication use within the last 7 days OR registrybased hypertension.	cox	age, sex, SBP, DBP, body mass index, and current smoking, as well as diabetes, sys grs	internal	0.802			yes	yes	all	46			x
doi.org/10.1161/HYPERTENSIONAHA.120.16471	Vaura	2021	4	Finland	Europe	no	9906	725	9906	prevalent hypertension as systolic BP (SBP) ≥140 mm Hg OR diastolic BP (DBP) ≥90 mm Hg OR antihypertensive medication use within the last 7 days OR registrybased hypertension.	cox	age, sex, SBP, DBP, body mass index, and current smoking, as well as diabetes, dia grs	internal	0.803			yes	yes	all	46			x
doi.org/10.1161/HYPERTENSIONAHA.120.16471	Vaura	2021	4	Finland	Europe	no	9906	725	9906	prevalent hypertension as systolic BP (SBP) ≥140 mm Hg OR diastolic BP (DBP) ≥90 mm Hg OR antihypertensive medication use within the last 7 days OR registrybased hypertension.	cox	age, sex, SBP, DBP, body mass index, and current smoking, as well as diabetes, sys/dia grs	internal	0.804			yes	no	all	46			x
doi.org/10.1038/s41371-020-0314-8	Wang	2021	6	China	Asia	no	9034	1658	9034	SBP ≥ 140 mmHg, DBP ≥ 90 mmHg or the use of blood pressure-lowering medications defined as hypertension according to the National High Blood Pressure Education Program [30].	weibull	age, sex, sys, dia, currently smoking, parhyp, bmi, age*dia	external	0.787	-0.017		yes	no	all	46	115.7	73.7	x	x
doi.org/10.1038/s41371-020-0314-8	Wang	2021	6	China	Asia	no	9034	1658	9034	SBP ≥ 140 mmHg, DBP ≥ 90 mmHg or the use of blood pressure-lowering medications defined as hypertension according to the National High Blood Pressure Education Program [30].	risk score sheet	age, parental hypertension, SBP, DBP, BMI, and age × BMI	one_split	0.784	-0.018		yes	no	all	46	115.7	73.7
doi.org/10.1038/s41371-020-0314-8	Wang	2021	6	China	Asia	no	5483	1006.29	9034	SBP ≥ 140 mmHg, DBP ≥ 90 mmHg or the use of blood pressure-lowering medications defined as hypertension according to the National High Blood Pressure Education Program [30].	logistic	age, parental hypertension, SBP, DBP, BMI, and age × BMI	internal	0.795	-0.0367	7.747	yes	no	all	46	115.3	74
doi.org/10.1038/s41371-020-0314-8	Wang	2021	6	China	Asia	no	5483	1006.29	9034	SBP ≥ 140 mmHg, DBP ≥ 90 mmHg or the use of blood pressure-lowering medications defined as hypertension according to the National High Blood Pressure Education Program [30].	logistic	age, parental hypertension, SBP, DBP, BMI, and age × BMI	bootstrap_cv	0.7942			yes	no	all	46	115.3	74	x
doi.org/10.1038/s41371-020-0314-8	Wang	2021	6	China	Asia	no	3551	651.711	9034	SBP ≥ 140 mmHg, DBP ≥ 90 mmHg or the use of blood pressure-lowering medications defined as hypertension according to the National High Blood Pressure Education Program [30].	logistic	age, parental hypertension, SBP, DBP, BMI, and age × BMI	one_split	0.7914	-0.036	14.366	yes	no	all	46	115.7	73.7
doi.org/10.1097/MD.0000000000027600	Xu Y	2021	4.5	China	Asia	no	3729	1411	5327	Hypertension was diagnosed when there was systolic blood pressure (SBP) ≥140 mm Hg and/or diastolic blood pressure (DBP) ≥90 mm Hg in the absence of antihypertensive drugs, or when patients had a history of high blood pressure and were currently taking antihypertensive drugs. The new-onset hypertension was diagnosed when the average SBP≥140 mm Hg and/or average DBP ≥90 mm Hg of 3 times, and/or wh…	risk score sheet from logistic	age, smoking, alcohol consumption, baseline BMI classification, baseline DBP, baseline SBP, daily salt intake, yak-butter intake, daily oil intake, fruit and vegetable intake, low-density lipoprotein, cholesterol, abdominal circumference, and family history	internal	0.803		none (excellent on others)	yes	no	all	50	128	80
doi.org/10.1097/MD.0000000000027600	Xu Y	2021	4.5	China	Asia	no	1598	574	5327	Hypertension was diagnosed when there was systolic blood pressure (SBP) ≥140 mm Hg and/or diastolic blood pressure (DBP) ≥90 mm Hg in the absence of antihypertensive drugs, or when patients had a history of high blood pressure and were currently taking antihypertensive drugs. The new-onset hypertension was diagnosed when the average SBP≥140 mm Hg and/or average DBP ≥90 mm Hg of 3 times, and/or wh…	risk score sheet	age, smoking, alcohol consumption, baseline BMI classification, baseline DBP, baseline SBP, daily salt intake, yak-butter intake, daily oil intake, fruit and vegetable intake, low-density lipoprotein, cholesterol, abdominal circumference, and family history	one_split	0.809		none (excellent on others)	yes	no	all	50	128	78	x
doi.org/10.1038/s41598-022-16904-x	Chowdhury	2022	5.8	Canada	Americas	no	12233	417.145	18322	Definition of outcome and variables. The outcome incident hypertension was determined from linked administrative health data using a coding algorithm. We used the relevant ICD-9 and ICD-10 codes (ICD-9-CM codes: 401.x, 402.x, 403.x, 404.x, and 405.x; ICD-10-CA/CCI codes: I10.x, I11.x, I12.x, I13.x, and I15.x) and a validated hypertension case definition (two physician claims within two years or o…	cox	age, BMI, SBP, diabetes, total physical activity time, and cardiovascular disease, sex	internal	0.77			yes	no	all	50.94	119.71	72.96
doi.org/10.1038/s41598-022-16904-x	Chowdhury	2022	5.8	Canada	Americas	no	6089	207.635	18322	Definition of outcome and variables. The outcome incident hypertension was determined from linked administrative health data using a coding algorithm. We used the relevant ICD-9 and ICD-10 codes (ICD-9-CM codes: 401.x, 402.x, 403.x, 404.x, and 405.x; ICD-10-CA/CCI codes: I10.x, I11.x, I12.x, I13.x, and I15.x) and a validated hypertension case definition (two physician claims within two years or o…	cox	age, BMI, SBP, diabetes, total physical activity time, and cardiovascular disease, sex	one_split	0.77		8,75 HL ish, generally well calibrated	yes	no	all	51.07	119.71	72.96	x
doi.org/10.1038/s41598-022-16904-x	Chowdhury	2022	5.8	Canada	Americas	no	12233	417.145	18322	Definition of outcome and variables. The outcome incident hypertension was determined from linked administrative health data using a coding algorithm. We used the relevant ICD-9 and ICD-10 codes (ICD-9-CM codes: 401.x, 402.x, 403.x, 404.x, and 405.x; ICD-10-CA/CCI codes: I10.x, I11.x, I12.x, I13.x, and I15.x) and a validated hypertension case definition (two physician claims within two years or o…	cox	age, BMI, SBP, diabetes, total physical activity time, and cardiovascular disease, sex, age by sex, age by BMI, age by SBP, age by total physical activity time, sex by SBP, and sex by CVD	internal	0.77			no	no	all	51.07	119.71	72.96
doi.org/10.1038/s41598-022-16904-x	Chowdhury	2022	5.8	Canada	Americas	no	18322	625	18322	Definition of outcome and variables. The outcome incident hypertension was determined from linked administrative health data using a coding algorithm. We used the relevant ICD-9 and ICD-10 codes (ICD-9-CM codes: 401.x, 402.x, 403.x, 404.x, and 405.x; ICD-10-CA/CCI codes: I10.x, I11.x, I12.x, I13.x, and I15.x) and a validated hypertension case definition (two physician claims within two years or o…	weibull		external	0.729			no	no	all	51.07	119.71	72.96	x	x
doi.org/10.1038/s41598-022-16904-x	Chowdhury	2022	5.8	Canada	Americas	no	18322	625	18322	Definition of outcome and variables. The outcome incident hypertension was determined from linked administrative health data using a coding algorithm. We used the relevant ICD-9 and ICD-10 codes (ICD-9-CM codes: 401.x, 402.x, 403.x, 404.x, and 405.x; ICD-10-CA/CCI codes: I10.x, I11.x, I12.x, I13.x, and I15.x) and a validated hypertension case definition (two physician claims within two years or o…	weibull		external	0.581			no	no	all	51.07	119.71	72.96	x
doi.org/10.1038/s41598-022-16904-x	Chowdhury	2022	5.8	Canada	Americas	no	18322	625	18322	Definition of outcome and variables. The outcome incident hypertension was determined from linked administrative health data using a coding algorithm. We used the relevant ICD-9 and ICD-10 codes (ICD-9-CM codes: 401.x, 402.x, 403.x, 404.x, and 405.x; ICD-10-CA/CCI codes: I10.x, I11.x, I12.x, I13.x, and I15.x) and a validated hypertension case definition (two physician claims within two years or o…	logistic		external	0.737			no	no	all	51.07	119.71	72.96	x
doi.org/10.1038/s41598-022-16904-x	Chowdhury	2022	5.8	Canada	Americas	no	18322	625	18322	Definition of outcome and variables. The outcome incident hypertension was determined from linked administrative health data using a coding algorithm. We used the relevant ICD-9 and ICD-10 codes (ICD-9-CM codes: 401.x, 402.x, 403.x, 404.x, and 405.x; ICD-10-CA/CCI codes: I10.x, I11.x, I12.x, I13.x, and I15.x) and a validated hypertension case definition (two physician claims within two years or o…	weibull		external	0.732			no	no	all	51.07	119.71	72.96	x
doi.org/10.1038/s41598-022-16904-x	Chowdhury	2022	5.8	Canada	Americas	no	18322	625	18322	Definition of outcome and variables. The outcome incident hypertension was determined from linked administrative health data using a coding algorithm. We used the relevant ICD-9 and ICD-10 codes (ICD-9-CM codes: 401.x, 402.x, 403.x, 404.x, and 405.x; ICD-10-CA/CCI codes: I10.x, I11.x, I12.x, I13.x, and I15.x) and a validated hypertension case definition (two physician claims within two years or o…	logistic		external	0.735			no	no	all	51.07	119.71	72.96	x
doi.org/10.1093/jamiaopen/ooac097	Datta	2022	1	USA	Americas	no	177924	67719	233895	The phenotyping algorithm combines 3 criteria that are used to diagnose hypertension: 1. Blood pressure measurements (BPVitals): The patient must have 2 consecutive blood pressure measurements above 140 for systolic blood pressure (SBP) or 90 for diastolic blood pressure (DBP)10 within 180 days of follow-up.11 2. ICD code for hypertension (ICD): The patient must have received a diagnosis for hype…	logistic	too many too list	internal	0.92			yes	no	all	46.8527
doi.org/10.1093/jamiaopen/ooac097	Datta	2022	1	USA	Americas	no	177924	67719	233895	The phenotyping algorithm combines 3 criteria that are used to diagnose hypertension: 1. Blood pressure measurements (BPVitals): The patient must have 2 consecutive blood pressure measurements above 140 for systolic blood pressure (SBP) or 90 for diastolic blood pressure (DBP)10 within 180 days of follow-up.11 2. ICD code for hypertension (ICD): The patient must have received a diagnosis for hype…	xgboost	too many too list	internal	0.96			yes	no	all	46.8527
doi.org/10.1093/jamiaopen/ooac097	Datta	2022	1	USA	Americas	no	177924	67719	233895	The phenotyping algorithm combines 3 criteria that are used to diagnose hypertension: 1. Blood pressure measurements (BPVitals): The patient must have 2 consecutive blood pressure measurements above 140 for systolic blood pressure (SBP) or 90 for diastolic blood pressure (DBP)10 within 180 days of follow-up.11 2. ICD code for hypertension (ICD): The patient must have received a diagnosis for hype…	lightgbm	too many too list	internal	0.94			yes	no	all	46.8527
doi.org/10.1093/jamiaopen/ooac097	Datta	2022	1	USA	Americas	no	177924	67719	233895	The phenotyping algorithm combines 3 criteria that are used to diagnose hypertension: 1. Blood pressure measurements (BPVitals): The patient must have 2 consecutive blood pressure measurements above 140 for systolic blood pressure (SBP) or 90 for diastolic blood pressure (DBP)10 within 180 days of follow-up.11 2. ICD code for hypertension (ICD): The patient must have received a diagnosis for hype…	lstm	too many too list	internal	0.98			yes	no	all	46.8527
doi.org/10.1093/jamiaopen/ooac097	Datta	2022	1	USA	Americas	no	25971	7508	233895	The phenotyping algorithm combines 3 criteria that are used to diagnose hypertension: 1. Blood pressure measurements (BPVitals): The patient must have 2 consecutive blood pressure measurements above 140 for systolic blood pressure (SBP) or 90 for diastolic blood pressure (DBP)10 within 180 days of follow-up.11 2. ICD code for hypertension (ICD): The patient must have received a diagnosis for hype…	logistic	too many too list	one_split	0.78			yes	no	all	47.7267			x
doi.org/10.1093/jamiaopen/ooac097	Datta	2022	1	USA	Americas	no	25971	7508	233895	The phenotyping algorithm combines 3 criteria that are used to diagnose hypertension: 1. Blood pressure measurements (BPVitals): The patient must have 2 consecutive blood pressure measurements above 140 for systolic blood pressure (SBP) or 90 for diastolic blood pressure (DBP)10 within 180 days of follow-up.11 2. ICD code for hypertension (ICD): The patient must have received a diagnosis for hype…	xgboost	too many too list	one_split	0.87			yes	no	all	47.7267			x
doi.org/10.1093/jamiaopen/ooac097	Datta	2022	1	USA	Americas	no	25971	7508	233895	The phenotyping algorithm combines 3 criteria that are used to diagnose hypertension: 1. Blood pressure measurements (BPVitals): The patient must have 2 consecutive blood pressure measurements above 140 for systolic blood pressure (SBP) or 90 for diastolic blood pressure (DBP)10 within 180 days of follow-up.11 2. ICD code for hypertension (ICD): The patient must have received a diagnosis for hype…	lightgbm	too many too list	one_split	0.86			yes	no	all	47.7267			x
doi.org/10.1093/jamiaopen/ooac097	Datta	2022	1	USA	Americas	no	25971	7508	233895	The phenotyping algorithm combines 3 criteria that are used to diagnose hypertension: 1. Blood pressure measurements (BPVitals): The patient must have 2 consecutive blood pressure measurements above 140 for systolic blood pressure (SBP) or 90 for diastolic blood pressure (DBP)10 within 180 days of follow-up.11 2. ICD code for hypertension (ICD): The patient must have received a diagnosis for hype…	lstm	too many too list	one_split	0.94			yes	no	all	47.7267			x
doi.org/10.1093/jamiaopen/ooac097	Datta	2022	2	USA	Americas	no	177924	67719	233895	The phenotyping algorithm combines 3 criteria that are used to diagnose hypertension: 1. Blood pressure measurements (BPVitals): The patient must have 2 consecutive blood pressure measurements above 140 for systolic blood pressure (SBP) or 90 for diastolic blood pressure (DBP)10 within 180 days of follow-up.11 2. ICD code for hypertension (ICD): The patient must have received a diagnosis for hype…	logistic	too many too list	internal	0.92			yes	no	all	45.8527
doi.org/10.1093/jamiaopen/ooac097	Datta	2022	2	USA	Americas	no	177924	67719	233895	The phenotyping algorithm combines 3 criteria that are used to diagnose hypertension: 1. Blood pressure measurements (BPVitals): The patient must have 2 consecutive blood pressure measurements above 140 for systolic blood pressure (SBP) or 90 for diastolic blood pressure (DBP)10 within 180 days of follow-up.11 2. ICD code for hypertension (ICD): The patient must have received a diagnosis for hype…	xgboost	too many too list	internal	0.95			yes	no	all	45.8527
doi.org/10.1093/jamiaopen/ooac097	Datta	2022	2	USA	Americas	no	177924	67719	233895	The phenotyping algorithm combines 3 criteria that are used to diagnose hypertension: 1. Blood pressure measurements (BPVitals): The patient must have 2 consecutive blood pressure measurements above 140 for systolic blood pressure (SBP) or 90 for diastolic blood pressure (DBP)10 within 180 days of follow-up.11 2. ICD code for hypertension (ICD): The patient must have received a diagnosis for hype…	lightgbm	too many too list	internal	0.96			yes	no	all	45.8527
doi.org/10.1093/jamiaopen/ooac097	Datta	2022	2	USA	Americas	no	177924	67719	233895	The phenotyping algorithm combines 3 criteria that are used to diagnose hypertension: 1. Blood pressure measurements (BPVitals): The patient must have 2 consecutive blood pressure measurements above 140 for systolic blood pressure (SBP) or 90 for diastolic blood pressure (DBP)10 within 180 days of follow-up.11 2. ICD code for hypertension (ICD): The patient must have received a diagnosis for hype…	lstm	too many too list	internal	0.96			yes	no	all	45.8527
doi.org/10.1093/jamiaopen/ooac097	Datta	2022	2	USA	Americas	no	25971	7508	233895	The phenotyping algorithm combines 3 criteria that are used to diagnose hypertension: 1. Blood pressure measurements (BPVitals): The patient must have 2 consecutive blood pressure measurements above 140 for systolic blood pressure (SBP) or 90 for diastolic blood pressure (DBP)10 within 180 days of follow-up.11 2. ICD code for hypertension (ICD): The patient must have received a diagnosis for hype…	logistic	too many too list	one_split	0.77			yes	no	all	46.7267			x
doi.org/10.1093/jamiaopen/ooac097	Datta	2022	2	USA	Americas	no	25971	7508	233895	The phenotyping algorithm combines 3 criteria that are used to diagnose hypertension: 1. Blood pressure measurements (BPVitals): The patient must have 2 consecutive blood pressure measurements above 140 for systolic blood pressure (SBP) or 90 for diastolic blood pressure (DBP)10 within 180 days of follow-up.11 2. ICD code for hypertension (ICD): The patient must have received a diagnosis for hype…	xgboost	too many too list	one_split	0.84			yes	no	all	46.7267			x
doi.org/10.1093/jamiaopen/ooac097	Datta	2022	2	USA	Americas	no	25971	7508	233895	The phenotyping algorithm combines 3 criteria that are used to diagnose hypertension: 1. Blood pressure measurements (BPVitals): The patient must have 2 consecutive blood pressure measurements above 140 for systolic blood pressure (SBP) or 90 for diastolic blood pressure (DBP)10 within 180 days of follow-up.11 2. ICD code for hypertension (ICD): The patient must have received a diagnosis for hype…	lightgbm	too many too list	one_split	0.84			yes	no	all	46.7267			x
doi.org/10.1093/jamiaopen/ooac097	Datta	2022	2	USA	Americas	no	25971	7508	233895	The phenotyping algorithm combines 3 criteria that are used to diagnose hypertension: 1. Blood pressure measurements (BPVitals): The patient must have 2 consecutive blood pressure measurements above 140 for systolic blood pressure (SBP) or 90 for diastolic blood pressure (DBP)10 within 180 days of follow-up.11 2. ICD code for hypertension (ICD): The patient must have received a diagnosis for hype…	lstm	too many too list	one_split	0.9			yes	no	all	46.7267			x
doi.org/10.3390/diagnostics12081967	Jeong	2022	2.5	Korea	Asia	no	198310	51233.4	661034	Hypertension was defined as a blood pressure ≥ 140/90 mmHg	logistic	age, sex, income, BMI, diastolic blood pressure, systolic blood pressure, fasting blood sugar, total cholesterol, alcohol consumption, smoking, and physical activity,age > Screening frequency > Sex > BMI > Smoking	one_split	0.63	-0.005		yes	no	all	53.79			x
doi.org/10.3390/diagnostics12081967	Jeong	2022	2.5	Korea	Asia	no	198310	51233.4	661034	Hypertension was defined as a blood pressure ≥ 140/90 mmHg	random forest	age, sex, income, BMI, diastolic blood pressure, systolic blood pressure, fasting blood sugar, total cholesterol, alcohol consumption, smoking, and physical activity, age > Screening frequency > Sex > Smoking > BMI	one_split	0.825	-0.003		yes	no	all	53.79			x
doi.org/10.3390/diagnostics12081967	Jeong	2022	2.5	Korea	Asia	no	198310	51233.4	661034	Hypertension was defined as a blood pressure ≥ 140/90 mmHg	xgboost	age, sex, income, BMI, diastolic blood pressure, systolic blood pressure, fasting blood sugar, total cholesterol, alcohol consumption, smoking, and physical activity, Screening frequency > Sex > age > BMI > Smoking	one_split	0.828	-0.004		yes	no	all	53.79			x
doi.org/10.1038/s41440-021-00831-x	Kawasoe	2022	5	Japan	Asia	no	27935	5092	41092	The outcome was hypertension incidence at the 5-year follow-up. Hypertension was defined as either the use of antihypertensive medications or BP~ 140/90 mmHg. Blood pressure (BP) was measured after participants had been sitting quietly for 5 min.	logistic	age, bmi, bp, smoking, famhyp, diabetes, hyperuricemia	internal	0.76			yes	no	all	52.4	115.6	72.4
doi.org/10.1038/s41440-021-00831-x	Kawasoe	2022	5	Japan	Asia	no	13967	2530	41092	The outcome was hypertension incidence at the 5-year follow-up. Hypertension was defined as either the use of antihypertensive medications or BP~ 140/90 mmHg. Blood pressure (BP) was measured after participants had been sitting quietly for 5 min.	logistic	age, bmi, bp, smoking, famhyp, diabetes, hyperuricemia	one_split	0.77			yes	no	all	52.3	115.6	72.4	x
doi.org/10.1038/s41440-021-00831-x	Kawasoe	2022	5	Japan	Asia	no	27935	5092	41092	The outcome was hypertension incidence at the 5-year follow-up. Hypertension was defined as either the use of antihypertensive medications or BP~ 140/90 mmHg. Blood pressure (BP) was measured after participants had been sitting quietly for 5 min.	logistic	age, bmi, bp, smoking, famhyp	internal	0.76			yes	yes	all	52.4	115.6	72.4
doi.org/10.1038/s41440-021-00831-x	Kawasoe	2022	5	Japan	Asia	no	13967	2530	41092	The outcome was hypertension incidence at the 5-year follow-up. Hypertension was defined as either the use of antihypertensive medications or BP~ 140/90 mmHg. Blood pressure (BP) was measured after participants had been sitting quietly for 5 min.	logistic	age, bmi, bp, smoking, famhyp	one_split	0.76			yes	yes	all	52.3	115.6	72.4
doi.org/10.1038/s41440-021-00831-x	Kawasoe	2022	5	Japan	Asia	no	13967	2530	41092	The outcome was hypertension incidence at the 5-year follow-up. Hypertension was defined as either the use of antihypertensive medications or BP~ 140/90 mmHg. Blood pressure (BP) was measured after participants had been sitting quietly for 5 min.	logistic	age, bmi, bp, smoking, famhyp	internal	0.79			yes	yes	all	52.3	115.6	72.4
doi.org/10.1038/s41440-021-00831-x	Kawasoe	2022	5	Japan	Asia	no	13967	2530	41092	The outcome was hypertension incidence at the 5-year follow-up. Hypertension was defined as either the use of antihypertensive medications or BP~ 140/90 mmHg. Blood pressure (BP) was measured after participants had been sitting quietly for 5 min.	logistic	age, bmi, bp, smoking, famhyp	one_split	0.79			yes	yes	all	52.3	115.6	72.4
doi.org/10.1038/s41467-022-31080-2	Kurniansyah	2022	4.8	USA	Americas	no	9813		9813	Hypertension: SBP ≥ 130 mmHg, DBP ≥ 80 mmHg, self-reported physician diagnosed hypertension, or use of anti-hypertensive medications.	logistic	age, age**2, bmi, smoking status, 11 PCs, race, time between exams, prs	internal	0.656				yes	all	58.15
doi.org/10.1038/s41467-022-31080-2	Kurniansyah	2022	4.8	USA	Americas	no	9813		9813	Hypertension: SBP ≥ 130 mmHg, DBP ≥ 80 mmHg, self-reported physician diagnosed hypertension, or use of anti-hypertensive medications42.	logistic	age, age**2, bmi, 11 PCs, race, time between exams	internal	0.636				no	all	58.15
doi.org/10.1038/s41467-022-31080-2	Kurniansyah	2022	4.8	USA	Americas	no	9813		9813	Hypertension: SBP ≥ 130 mmHg, DBP ≥ 80 mmHg, self-reported physician diagnosed hypertension, or use of anti-hypertensive medications42.	logistic	age, age**2, smoking status, 11 PCs, race, time between exams	internal	0.604				no	all	58.15
doi.org/10.1038/s41467-022-31080-2	Kurniansyah	2022	4.8	USA	Americas	no	9813		9813	Hypertension: SBP ≥ 130 mmHg, DBP ≥ 80 mmHg, self-reported physician diagnosed hypertension, or use of anti-hypertensive medications42.	logistic	age, age**2, prs, 11 PCs, race, time between exams	internal	0.619				no	all	58.15
doi.org/10.1038/s41371-021-00645-x	Namgung	2022	4	Korea	Asia	no	2475	331	6186	We defined incident cases of hypertension as participants with the following conditions during follow-up: 1) newly diagnosed with hypertension by a physician and taking antihypertensive medications or 2) measured BP during follow-up examination was greater than the reference level (SBP ≥ 140 mmHg or DBP ≥ 90 mmHg) suggested by the Seventh Report of the Joint National Committee on Prevention, Dete…	weibull	age, sex, smoking, parental hyp, sys, age*dia	one_split	0.739	0.055	6.18	yes	no	all	56.6	115.8	74.3
doi.org/10.1038/s41371-021-00645-x	Namgung	2022	4	Korea	Asia	no	2475	331	6186	We defined incident cases of hypertension as participants with the following conditions during follow-up: 1) newly diagnosed with hypertension by a physician and taking antihypertensive medications or 2) measured BP during follow-up examination was greater than the reference level (SBP ≥ 140 mmHg or DBP ≥ 90 mmHg) suggested by the Seventh Report of the Joint National Committee on Prevention, Dete…	risk score sheet	age, sex, smoking, parental hyp, sys, age*dia	one_split	0.729	0.057	15.18	yes	no	all	56.6	115.8	74.3
doi.org/10.1038/s41371-021-00645-x	Namgung	2022	4	Korea	Asia	no	2475	331	6186	We defined incident cases of hypertension as participants with the following conditions during follow-up: 1) newly diagnosed with hypertension by a physician and taking antihypertensive medications or 2) measured BP during follow-up examination was greater than the reference level (SBP ≥ 140 mmHg or DBP ≥ 90 mmHg) suggested by the Seventh Report of the Joint National Committee on Prevention, Dete…	weibull	age, sex, parental hyp, sys, age*dia	one_split	0.741	0.054	98.24	yes	no	all	56.6	115.8	74.3	x
doi.org/10.1038/s41371-021-00645-x	Namgung	2022	4	Korea	Asia	no	2475	331	6186	We defined incident cases of hypertension as participants with the following conditions during follow-up: 1) newly diagnosed with hypertension by a physician and taking antihypertensive medications or 2) measured BP during follow-up examination was greater than the reference level (SBP ≥ 140 mmHg or DBP ≥ 90 mmHg) suggested by the Seventh Report of the Joint National Committee on Prevention, Dete…	risk score sheet	age, sex, parental hyp, sys, age*dia	one_split	0.728	0.057	122.36	yes	no	all	56.6	115.8	74.3
doi.org/10.1038/s41371-021-00645-x	Namgung	2022	4	Korea	Asia	no	2475	331	6186	We defined incident cases of hypertension as participants with the following conditions during follow-up: 1) newly diagnosed with hypertension by a physician and taking antihypertensive medications or 2) measured BP during follow-up examination was greater than the reference level (SBP ≥ 140 mmHg or DBP ≥ 90 mmHg) suggested by the Seventh Report of the Joint National Committee on Prevention, Dete…	weibull	age, sex, smoking, parental hyp, sys, age*dia	external	0.73	0.056	155.39	yes	no	all	56.6	115.8	74.3	x	x
doi.org/10.1038/s41371-021-00645-x	Namgung	2022	4	Korea	Asia	no	2475	331	6186	We defined incident cases of hypertension as participants with the following conditions during follow-up: 1) newly diagnosed with hypertension by a physician and taking antihypertensive medications or 2) measured BP during follow-up examination was greater than the reference level (SBP ≥ 140 mmHg or DBP ≥ 90 mmHg) suggested by the Seventh Report of the Joint National Committee on Prevention, Dete…	risk score sheet	age, sex, smoking, parental hyp, sys, age*dia	external	0.728	0.057	25.22	yes	no	all	56.6	115.8	74.3
doi.org/10.1038/s41371-021-00645-x	Namgung	2022	4	Korea	Asia	no	2475	331	6186	We defined incident cases of hypertension as participants with the following conditions during follow-up: 1) newly diagnosed with hypertension by a physician and taking antihypertensive medications or 2) measured BP during follow-up examination was greater than the reference level (SBP ≥ 140 mmHg or DBP ≥ 90 mmHg) suggested by the Seventh Report of the Joint National Committee on Prevention, Dete…	weibull	age, sex, smoking, parental hyp, sys, age*dia	external	0.737	0.054	209.72	yes	no	all	56.6	115.8	74.3	x
doi.org/10.1038/s41371-021-00645-x	Namgung	2022	4	Korea	Asia	no	2475	331	6186	We defined incident cases of hypertension as participants with the following conditions during follow-up: 1) newly diagnosed with hypertension by a physician and taking antihypertensive medications or 2) measured BP during follow-up examination was greater than the reference level (SBP ≥ 140 mmHg or DBP ≥ 90 mmHg) suggested by the Seventh Report of the Joint National Committee on Prevention, Dete…	risk score sheet	age, sex, smoking, parental hyp, sys, age*dia	external	0.733	0.054	255.63	yes	no	all	56.6	115.8	74.3
doi.org/10.1038/s41371-021-00645-x	Namgung	2022	4	Korea	Asia	no	5798		5798	We defined incident cases of hypertension as participants with the following conditions during follow-up: 1) newly diagnosed with hypertension by a physician and taking antihypertensive medications or 2) measured BP during follow-up examination was greater than the reference level (SBP ≥ 140 mmHg or DBP ≥ 90 mmHg) suggested by the Seventh Report of the Joint National Committee on Prevention, Dete…	weibull	age, sex, smoking, parental hyp, sys, age*dia	external	0.852	0.021	659.08	yes	no	all	56.6			x
doi.org/10.1038/s41371-021-00645-x	Namgung	2022	4	Korea	Asia	no	5798		5798	We defined incident cases of hypertension as participants with the following conditions during follow-up: 1) newly diagnosed with hypertension by a physician and taking antihypertensive medications or 2) measured BP during follow-up examination was greater than the reference level (SBP ≥ 140 mmHg or DBP ≥ 90 mmHg) suggested by the Seventh Report of the Joint National Committee on Prevention, Dete…	risk score sheet	age, sex, smoking, parental hyp, sys, age*dia	external	0.784	0.032	345.32	yes	no	all	56.6
doi.org/10.1038/s41371-021-00645-x	Namgung	2022	4	Korea	Asia	no	5798		5798	We defined incident cases of hypertension as participants with the following conditions during follow-up: 1) newly diagnosed with hypertension by a physician and taking antihypertensive medications or 2) measured BP during follow-up examination was greater than the reference level (SBP ≥ 140 mmHg or DBP ≥ 90 mmHg) suggested by the Seventh Report of the Joint National Committee on Prevention, Dete…	weibull	age, sex, parental hyp, sys, age*dia	external	0.853	0.021	2081.82	yes	no	all	56.6			x
doi.org/10.1038/s41371-021-00645-x	Namgung	2022	4	Korea	Asia	no	5798		5798	We defined incident cases of hypertension as participants with the following conditions during follow-up: 1) newly diagnosed with hypertension by a physician and taking antihypertensive medications or 2) measured BP during follow-up examination was greater than the reference level (SBP ≥ 140 mmHg or DBP ≥ 90 mmHg) suggested by the Seventh Report of the Joint National Committee on Prevention, Dete…	risk score sheet	age, sex, parental hyp, sys, age*dia	external	0.787	0.032	1175.43	yes	no	all	56.6
doi.org/10.1253/circj.CJ-22-0016	Zhang X	2022	2.5	China	Asia	no	2748	544.104	4123	Hypertension was defined as systolic blood pressure (SBP) ≥140 mmHg or diastolic blood pressure (DBP) ≥90 mmHg or antihypertensive drugs taken within 2 weeks or as diagnosed by a doctor during a hospital examination.	risk score sheet	age, whr, sys, dia, high pulse, diabetes, family htn, family stroke, bean, physical labor intensity	internal	0.744	0.046	graphically	yes	no	all	50.22	124.2	75
doi.org/10.1253/circj.CJ-22-0016	Zhang X	2022	2.5	China	Asia	no	2748	544.104	4123	Hypertension was defined as systolic blood pressure (SBP) ≥140 mmHg or diastolic blood pressure (DBP) ≥90 mmHg or antihypertensive drugs taken within 2 weeks or as diagnosed by a doctor during a hospital examination.	risk score sheet	age, whr, sys, dia, high pulse, diabetes, family htn, family stroke, bean, physical labor intensity, low ca, low mg	internal	0.764	0.042	graphically	yes	no	all	50.22	124.2	75
doi.org/10.1253/circj.CJ-22-0016	Zhang X	2022	2.5	China	Asia	no	1375	272.25	4123	Hypertension was defined as systolic blood pressure (SBP) ≥140 mmHg or diastolic blood pressure (DBP) ≥90 mmHg or antihypertensive drugs taken within 2 weeks or as diagnosed by a doctor during a hospital examination.	risk score sheet	age, whr, sys, dia, high pulse, diabetes, family htn, family stroke, bean, physical labor intensity	one_split	0.768	0.053	graphically	yes	no	all	50.06	124.3	75.1
doi.org/10.1253/circj.CJ-22-0016	Zhang X	2022	2.5	China	Asia	no	1375	272.25	4123	Hypertension was defined as systolic blood pressure (SBP) ≥140 mmHg or diastolic blood pressure (DBP) ≥90 mmHg or antihypertensive drugs taken within 2 weeks or as diagnosed by a doctor during a hospital examination.	risk score sheet	age, whr, sys, dia, high pulse, diabetes, family htn, family stroke, bean, physical labor intensity, low ca, low mg	one_split	0.791	0.056	graphically	yes	no	all	50.06	124.3	75.1	x

## Sheet: PROBAST first step
Studies		Probast short form questions:						Verdict, new development	Verdict, external validation
		1) Outcome assessment: Was the outcome determined appropriately in a similar way for all patients, using a standard measure or definition?	2) Events per variable: Were there a reasonable number of participants with the outcome?	4) Missing data: Were participants with missing data handled appropriately?	3) Continuous predictors: Were continuous predictors handled appropriately?	5) Univariable analysis: Was selection of predictor based on univariable analysis avoided?	6) Correction for overfitting/optimism: Was model overfitting and optimism in model performance accounted for?	Score > 0: High ROB; Score = 0 and "unclear" > 0 : Unclear; Score = 0 and no "unclear": Low ROB; NA if not applicable.	Score > 0: High ROB; Score = 0 and "unclear" > 0 : Unclear; Score = 0 and no "unclear": Low ROB; NA: Not applicable.
Parikh et al.	2008	0	0	0	0	0	0	Low ROB, recheck	NA
Kivimäki et al.	2009	0	0	1	0	0	0	High ROB	High ROB
Paynter et al.	2009	1	0	1	0	0	0	High ROB	NA
Kivimäki et al.	2010	0	0	1	0	0	0	High ROB	High ROB
Kshirsagar et al.	2010	0	partial	0	0	0	partial	Low ROB, recheck	NA
Muntner et al.	2010	0	0	0	NA	NA	NA	NA	Low ROB, recheck
Bozorgmanesh et al.	2011	0	0	1	0	0	0	High ROB	NA
Chien et al.	2011	0	0	1	0	0	0	High ROB	High ROB
Fava et al.	2012	0	0	1	0	0	0	High ROB	NA
Carson et al.	2013	0	0	0	NA	NA	NA	NA	Low ROB, recheck
Lim et al.	2013	0	0	0	0	0	0	Low ROB, recheck	Low ROB, recheck
Völzke et al.	2013	0	partial	1	0	0	0	High ROB	High ROB
Zheng et al.	2013	0	0	1	NA	NA	NA	NA	High ROB
Choi et al.	2014	0	1	1	0	0	1	High ROB	NA
Lim et al.	2015	0	1	1	0	0	1	High ROB	NA
Lu et al.	2015	0	0	1	0	0	0	High ROB	NA
Otsuka et al.	2015	0	0	0	0	0	0	Low ROB, recheck	NA
Zhang W et al.	2015	0	0	1	0	0	0	High ROB	NA
Chen et al.	2016	0	0	1	0	0	0	High ROB	NA
Lee et al.	2016	0	0	1	1	0	0	High ROB	NA
Lim et al.	2016	0	0	0	0	0	0	Low ROB, recheck	Low ROB, recheck
Niiranen et al.	2016	0	1	1	0	0	1	High ROB	NA
Ramezankhani et al.	2016	0	0	0	0	unclear	1	High ROB	NA
Sathish et al.	2016	0	1	1	0	0	1	High ROB	NA
Kanegae et al.	2018	0	0	1	0	0	0	High ROB	NA
Patnaik et al.	2018	0	1	1	unclear	unclear	1	High ROB	NA
Sakr et al.	2018	0	0	0	1	0	0	High ROB	NA
Ye et al.	2018	0	1	0	0	1	1	High ROB	NA
Kadomatsu et al.	2019	0	1	partial	1	0	0	High ROB	High ROB
Xu F et al.	2019	0	partial	0	0	1	0	High ROB	NA
Kanegae et al.	2020	0	1	1	0	0	1	High ROB	NA
Nusinovici et al.	2020	0	0	0	0	0	0	Low ROB, recheck	NA
Poveda et al.	2020	0	0	1	0	0	0	High ROB	NA
Syllos et al.	2020	0	0	1	0	0	0	High ROB	High ROB
Black et al.	2021	0	0	0	0	0	0	Low ROB, recheck	NA
Castela Forte et al.	2021	0	0	1	0	0	0	High ROB	High ROB
Deng et al.	2021	0	0	1	0	0	0	High ROB	NA
Dritsas et al.	2021	1	1	1	0	0	0	High ROB	NA
Fang et al.	2021	1	0	0	0	0	0	High ROB	NA
Koohi et al.	2021	0	0	1	0	0	0	High ROB	High ROB
Niu et al.	2021	0	0	1	0	0	0	High ROB	NA
Oishi et al.	2021	0	1	0	0	0	1	High ROB	NA
Seo et al.	2021	0	0	1	0	0	0	High ROB	NA
Vaura et al.	2021	0	0	1	0	0	0	High ROB	NA
Wang et al.	2021	0	0	1	0	0	0	High ROB	High ROB
Xu Y et al.	2021	0	0	1	0	0	0	High ROB	NA
Chowdhury et al.	2022	0	partial	0	0	1	1	High ROB	Low ROB, recheck
Datta et al.	2022	0	0	partial	partial	0	partial	Low ROB, recheck	NA
Jeong et al.	2022	0	0	1	0	0	0	High ROB	NA
Kawasoe et al.	2022	0	0	1	1	0	0	High ROB	NA
Kurniansyah et al.	2022	0	0	1	0	0	0	High ROB	NA
Namgung et al.	2022	0	0	0	0	0	0	Low ROB, recheck	Low ROB, recheck
Zhang X et al.	2022	0	1	0	0	1	0	High ROB	NA

## Sheet: PROBAST second step
					ROB				Total ROB	Applicability			Total applicability
Authors:	Year	Type of prediction study (DEV, VAL or both)	Models of interest, one per row.	Outcome of interest	Participants	Predictors	Outcome	analysis		Participants	Predictors	Outcome		Rationale ROB	Rationale applicability
Parikh et al.	2008	DEV	Framingham risk model	Incident hypertension	0	0	0	1	1	0	0	0	0	High on analysis as calibration was not sufficiently assessed.	-
Kshirsagar et al.	2010	DEV	"Ever model"	Incident hypertension	NI	0	0	unclear	unclear	unclear	0	0	unclear	Only one model in which outcome info was available. NI on participants as info on comorbidities for participants are not described. Applicability is unclear due to population being restricted to individuals aged 45+.	Unclear on analysis due to imputation being done before validation.
Muntner et al.	2010	VAL	Framingham risk model	Incident hypertension	0	0	0	0	0	unclear	0	0	unclear	-	Population was restricted to individuals aged 40+ years.
Carson et al.	2013	VAL	Framingham risk model	Incident hypertension	0	0	0	0	0	unclear	0	0	unclear	-	Unclear on participants due to population being aged <30 at baseline, although they are followed for a significant timeframe, i.e., 25 years.
Lim et al.	2013	VAL	Framingham risk model	Incident hypertension	0	0	0	0	0	unclear	0	0	unclear	-	Unclear on participants due to population being aged 40+ at baseline.
Lim et al.	2013	DEV	KoGES risk model	Incident hypertension	0	0	0	0	0	unclear	0	0	unclear	-	Unclear on participants due to population being aged 40+ at baseline.
Otsuka et al.	2015	DEV	Risk score model	Incident hypertension	0	0	unclear	0	unclear	unclear	0	0	unclear	Unclear on outcome as hypertension was determined using the lower of two measurements, not in line with guidelines.	Unclear on applicability due to participants females being excluded and data weren't sampled for research purposes.
Otsuka et al.	2015	DEV	Simplified clinical model	Incident hypertension	0	0	unclear	0	unclear	unclear	0	0	unclear	Unclear on outcome as hypertension was determined using the lower of two measurements, not in line with guidelines.	Unclear on applicability due to participants females being excluded and data weren't sampled for research purposes.
Lim et al.	2016	VAL	Framingham risk model	Incident hypertension	0	0	unclear	0	unclear	unclear	0	0	unclear	Unclear on outcome as hypertension was determined using only one BP measurement, not in line with guidelines.	Unclear on applicability as individuals were aged 40+ at baseline and data is not sampled for research purposes.
Lim et al.	2016	VAL	KoGES risk model	Incident hypertension	0	0	unclear	0	unclear	unclear	0	0	unclear	Unclear on outcome as hypertension was determined using only one BP measurement, not in line with guidelines.	Unclear on applicability as individuals were aged 40+ at baseline and data is not sampled for research purposes.
Nusinovici et al.	2020	DEV	All developed models	Incident hypertension	unclear	0	0	1	1	1	0	0	1	Unclear on ROB participants as individuals may have been comorbid (CVD and diabetes). High on analysis as imputation is done before validation, and there is no calibration.	Unclear on applicability as individuals were aged 40+ at baseline.
Black et al.	2021	DEV	Univariate hypertension prediction	incident hypertension after 5 years	0	0	0	1	1	1	0	0	1	High on analysis due to lack of sufficient info for the calibration assessment.	High on applicability participants as individuals had possibly kidney disease and diabetes, which were used as features.
Chowdhury et al.	2022	VAL	External validations	incident hypertension	0	0	0	1	1	unclear	0	0	unclear	High on analysis as no calibration was assessed.	Population was restricted to individuals aged 35+ years.
Datta et al.	2022	DEV	Aggregated approach	Incident hypertension	0	unclear	0	1	1	unclear	unclear	0	unclear	High on analysis as no calibration was assessed, and unclear if validation data used in imputation. Unclear on both predictor point as the data used is barely described.	Unclear on applicability participants as data was not sampled for research purposes. Unclear on both predictor point as the data used is barely described.
Namgung et al.	2022	DEV	Developed model	Incident hypertension	0	0	0	0	0	unclear	0	0	unclear	-	Population was restricted to individuals aged 40+ years.
Namgung et al.	2022	VAL	FR, KoGES	Incident hypertension	0	0	0	0	0	unclear	0	0	unclear	-	Population was restricted to individuals aged 40+ years.

## Sheet: (Deprecated) Purpose and conten
Doi:		Study setup / Dataset										1: Risk score	2: Validation	3: Variable assessment, i.e., adjusted model in most cases	Comparing multiple methods	Non-parametric modelling utilized	Comparing multiple models by variables/timeframes	External validation. Note that some do retraining or recalibration, which obviously have some implications for their performance.
			Author	Year	Country / Superbasic pop info.	Exclusion criterias	Num. participants and outcome ratio.	HT def.	Study type (Unsure)	Follow up time
https://doi.org/10.7326/0003-4819-148-2-200801150-00005			Parikh et al.	2008	Offspring cohort study. Sampled from different time periods, e.g. 84-87, 87-91 etc. 54% women, caucasian primarily.	Prevalent hypertension, prev. CVD, high serum creatinine levels, outside 20-69 in age, missing covariates, prev. diabetes mellitus	5814 examinations, 1717 participants. 796 HT, so possibly 900 contributed 5 datapoints each.	Above 140/90 or using medications. 2 reading average.	community based Prospective cohort	Approx. 4 year, median 3.8 y		x
https://doi.org/10.1161/HYPERTENSIONAHA.109.132373			Kivimäki et al.	2009	European, civil servants, Whitehall II. 31% women, 35 to 68 years. Mainly white and not unemployed	Prevalent hyp, prev. diabetes, coronary heart disease.	6704 part, 2043 incidents, 13679 examinations	Above 140/90 or using medications. 2 reading average.	prospective occupational cohort.	approx 5 y		x	x				x	Framingham. Both retraining and original.	Compares to only using prehypertension.
https://doi.org/10.1016/j.amjmed.2008.10.034			Paynter et al.	2009	Us female health professionals	prev. ht or medication, also those prehypertensive. less tha 8 years of follow-up data. missing data	14822, 9427 part, 1935 incidents, deriv. 5395 part, 1068 incident validation.	see "Outome ascertainment", highly confusing	prospective, almost occupational	8 years,		x		x			x		Compares to only using BP.
https://doi.org/10.1161/HYPERTENSIONAHA.109.144220			Kivimäki et al.	2010	London, civil servants, between 35 and 68, 1297 women(Whitehall 2)	prev. hyp, prev. diabetes, cor. heart disease.	4314 part., 1052 incidents total, 60:40 split of 6950 obs	Above 140/90 or using medications. 2 reading average.	prospective, employees	5y (2x)			x	x			x	Framingham. Original.	Added variable to the Framingham model. Multiple types of BP variables trialled.
https://doi.org/10.1161/HYPERTENSIONAHA.109.149609			Muntner et al.	2010	US. 4 race-ethnic groups. 45 to 84 years of age.	prev. hyp. prev. diabetes, missing info, Participants were excluded if they had a history of clinically evident cardiovascular disease; were under treatment for cancer; were pregnant; weighed >300 lb; had significant cognitive deficits; were living in a nursing home or on the waiting list for a nursing home; had plans to leave the community within 5 years; only spoke a language other than English…	3013. 489 incidents. reused datapoints. 7619 observations.	Above 140/90 or using medications, self-reporting.	prospective community-based	median 1.6 years			x	x			x	Framingham. Original.	Comparing to BP alone.
https://doi.org/10.1111/j.1751-7176.2010.00343.x			Kshirsagar	2010	mixed etnicity, USA	missing data, hypertension	11407 with 3795 outcomes (before removing those with missing info.)	o 140/90 or medication	Prospective community-based sets	3, 6 and 9 years		x					x		Multiple timeframes. Model is trained on ever.
https://doi.org/10.1038/jhh.2010.63			Chien	2010	Chinese (Taiwan)	< 35,	2506 with 1029 outcomes	o 140/90 or meds	prospective cohort of community	median 6.15 (iqr: 4.04-9.02)		x	x				x	Original John Hopkins and Framingham model	Compares inclusion of biochemical info.
https://doi.org/10.1097/HJH.0b013e328348fdb2			Bozorgmanesh et al.	2011	iranian, community based. 20 to 84 y of age	prev. hyp, prev. diabetes, prev. cvd, high serum creatinine levels, missing data.	4656 participants, (2695) women. 805 incidents after 6 years	isolated hyp or normal def. self-report medication.	prospective community based	3 years, twice (6 years total)		x					x		Compares to just using BP.
https://doi.org/10.1161/HYPERTENSIONAHA.112.202655			Fava et al.	2012	swedish	prev. hyp		over 140/90 or medication	prospective urban-based			x		x			x
https://doi.org/10.1161/HYPERTENSIONAHA.113.01539			Carson	2013	US. mixed black and white	prev. hyp. missing data. diabetes	4388 participants, 15166 obs, 1179 incidents	over 140/90, isolated or meds.	prospective, community-based	mdeian 5 years			x	x			x	Framingham. Original.	Compares individual parts of the model.
https://doi.org/10.1111/jch.12080			Lim et al.	2013	korean, urban and rural	prev hyp, cvd, serum creatinine	4747 part, 819 incidents	over 140/90 and medication	prospective community based, rural and urban	4 year follow up		x	x				x	Framingham. Original. At the same time, KOGES is just Korean Framingham.	Compares to prehypertension.
https://doi.org/10.1097/HJH.0b013e328364a16d			Völzke	2013	North Germany. Validated on danish data. 20 - 69 years of age. mainly caucasian	missing data, prev. hyp	1605 participants in ship. 323 incidents.	o 140/90 or meds	prospective 5 years	5 year		x	x	x		x		Itself and Framingham, inter99
https://doi.org/10.1093/ajh/hpt229			Zheng et al.	2013	age > 35, chinese region, varied town rural	prev. stroke, chd, prev. daibetes, prev. hyp and missing data	24434, 25.6% incidents	o 140/90 or meds, 2 measures	prospective validation	4 years			x				x	Framingham. Original. At the same time, KOGES is just Korean Framingham.	Two timeframes.
https://doi.org/10.1111/jch.12702			Niiranen et al.	2014	30 years or older, finland,	missing info, previously reported supposedly	2045 participants	o 140/90 or meds	prospective community	11 year		x					x		Adding GRS
https://doi.org/10.1038/hr.2014.159			Otsuka et al.	2014	japanese, male workers. 19-63 y	not mentioned	15025, 1633 incidents	o 140/90 or meds, 2 measures	prospective, annual employer check up	median 4 years		x
https://doi.org/10.1186/1753-6561-8-S1-S78			Choi	2014	Mexico	missing info	NR of 443	efined by SBP >140 mm Hg, DBP >90 mm Hg or use of antihypertensive medication		NR				x			x		Conditional vs. marginal model, but random vs. fixed effects really
http://dx.doi.org/10.5888/pcd12.150192			Zhang et al	2015	Urban Han Chinese, 18 to 88	not mentioned	17471, 3793 incidents	o 140/90 or meds, 2 measures	prospective	5 year		x
https://doi.org/10.1177/1010539515604701			Sathish	2015	rural india, 15-64y	pregnancy, prev. ht	297 parts, 70 incidents	o 140/90 or meds, single measurement	prospectve	7.1 (0.2) years		x
https://doi.org/10.1371/journal.pone.0131603			Lim	2015	Korea	missing data, cvd or serum creatinine > 2mg/dl	5632 with unknown outcomes	o 140/90 or meds	Prospective community cohort	2 and 4 year follow-up		x					x		Evolves model, see supp. data
https://doi.org/10.1161/HYPERTENSIONAHA.115.05961			Lu	2015	Chinese, interasia	35-74	2559 / 7724	Three BP measurements were obtained from each participant by trained and certified observers according to a standard protocol recommended by the American Heart Association. BP was measured with the participant in the sitting position after 5 minutes of rest. In addition, participants were advised to avoid alcohol, cigarette smoking, coffee/tea, and exercise for at least 30 minutes before their BP…		mean 7.9				x			x		Evolves model
https://doi.org/10.1038/jhh.2016.23			Chen	2016	Norther urban han chinese	prev hyp, pred. cvd, prev. stroke, missing info, > 18 y	12497 parts, 2785 incidents	o 140/90 or meds, 2 measures	prospective	median 4 years		x
https://doi.org/10.1253/circj.CJ-15-1334			Lim	2016	Korea, national sample cohort, 40 to 69 y	incomplete data, cvds,	69918, 18.6% incidents	o 140/90 or meds, single measurement	prospective, insurance	4 years			x				x	KOGES and Framingham. Original. At the same time, KOGES is just Korean Framingham.	Compares to bp only
https://doi.org/10.1097/MD.0000000000004143			Ramezankhani	2016	iranian adult population, > 20y	prev. hyp. prev. cvd,	6205 (2763 male, 3442 female)	o 140/90 or meds, single measurement	prospective community cohort	median 8.7		x			x	x
https://doi.org/10.1111/jch.13270			Kanegae	2017	japan.	< 18 years, missing bp, hypertension, self-reported cardiac or cerebrovascular disease. missing info	63495 in derivation (7402 outcomes). 14168 in validation (??? outcomes).	o 140/90 or medication	prospective, employee based	mean 3.4 derivation. mean 2.4 validation.		x					x		Model evolving
https://doi.org/10.1371/journal.pone.0195344			Sakr	2018	Metropolitan Detroit.	unsuccesful recording of data.	23095 (8090 outcomes) (added approx 30 % synthetic outcomes as well)	not reported	prospective. hospital, treadmill stress test.	Approx 10 years.		x			x	x
https://doi.org/10.2196/jmir.9268			Ye	2018	Maine USA EHR dataset ("covered almost 95% of pop in maine") (very majorly white)	prev. hyp	823627 with 92512 outcomes	unsure. those coded as having hypertension with this not being superclear	prospective, EHR data	1 year		x				x
https://doi.org/10.1161/HYPERTENSIONAHA.117.10368			Koivistoinen	2018	Finland	hyp, must be between 30 and 45, missing data	1183 with 88 outcomes	o 140/90, meds or diagnosis	prospectie community cohort	4 years		x					x		Model evolving
https://doi.org/10.1111/jch.13759			Kanegae	2019	japan	hyp and present	18258 with 2672 outcomes	o 140/90 or meds	prospective, employeebased			x			x	x	x
https://doi.org/10.1111/jch.13614			Bello-Chovallo	2019	9 cities (urban?) mexico.	25-69 years, bmi > 23, without T2d (?). Unsure, not clearly stated really. Some individual may be obese and have one or more underlying conditions by how i am reading this.	3974 with 592 outcomes	o 140/90 or meds. ECC def.	prospective	2.4 year average		x	x				x	Framingham, unsure how.	Model comparisons
https://doi.org/10.1038/s41371-019-0226-7			Kadomatsu et al.	2019	Japan.	prev. hypertension. cvd, cerebrovascular disease	3936 with 324 outcomes	o 140/90 or meds	prospective, hospital check based	median 5 year, (iqr: 4.8 - 5.3)		x					x		Adds biochemical variables
https://doi.org/10.7189/jogh.09.020601			Xu	2019	Rural chinese	permanent residents with no major disability or severe infectious diseases. cancer, chronic kidney disease, hypertension, prior cvd, below 35 and older than 74. missing info.	8319 with 1036 outcomes	o 140/90, meds or diagnosis	prospective population based	6 year		x			x	x	x		Adds biochemical variables
https://doi.org/10.1111/jch.13855			Syllos	2019	brazil	hyp, cvd, diabetes and creatinine > 2mg/dl, over 70y or old	8027	o 140/90 or meds or diagnosis	prospective, population	4 years			x					Framingham. Seems to be refitted.
https://doi.org/10.1111/jch.13667			Park	2019	Korea	be 40 to 69, underlying hypertension, missing info	1348 outcomes of 4864	Hypertension was defined in participants with history of di‐ agnosed hypertension, or measured BP ≥140/90 mm Hg at initial and follow‐up check. At baseline and follow‐up visit, trained health care providers measured BP by auscultatory method in accordance with a standardized protocol. BP measurement was done in sit‐ ting position after relaxed state for at least 10 minutes. Inflatable cuff placed…	prospective	10 years, seems to be done yearly				x			x		Adds BMI/WC/WHR
https://doi.org/10.1186/s12986-019-0402-3			Baghbani-Oskouei	2019	Iran	be over 20, diabetes, missing data	594 / 2814	Blood pressure was measured twice using a standardized mercury sphygmomanometer (calibrated by Iranian Institute of Standards and Industrial Researches) on the right arm in sitting position after at least 15 min of rest; and the average of two measurements was considered as the participant’s blood pressure. Hypertension at baseline and during follow-up visits was defined as systolic blood pressur…	-	approx 3 year intervals. 6.32 years (interquartile range: 5.76–6.84)				x			x		Evolves model
https://doi.org/10.1097/HJH.0000000000001995			Ishida	2019	Japan	missing info and abi outside (0.9, 1.4)	224 / 1344	Hypertension was defined as SBP at least 140 mmHg and/or DBP at least 90 mmHg recorded in the supine position for at least 5 min or the current use of any antihypertensive medication.		48 months				x			x		Evolves model
https://doi.org/10.1080/08037051.2020.1783992			Kahonen	2020	Finland	listed elsewhere. existing hyp.	1058	o 140/90 or medication/diagnosis.	prospective, cohort	4 year		x					x		Evolves model
https://doi.org/10.1038/s41371-020-0314-8			Wang	2020	Rural China	hyp, diabetes, myocardial infarction, stroke or heart failure, < 18 or > 70 years, missing info	9034 with 1658 outcomes	o 140/90 or meds or diagnosis	community-based prospective rural cohort	6 years		x	x					Framingham. Original.
https://doi.org/10.5334/gh.780			Asgari	2020	Iran	be over 20, cvd pregnancy, missing data,	2131 outcomes of 6533	According to the recommendation of the 2018 ESC/ESH Guidelines for the management of arterial hypertension [15], baseline blood pressure was classified into four groups; optimal: SBP<120 mmHg and DBP<80 mmHg, normal: SBP 120–129 mmHg and DBP 80–84 mmHg, high normal: SBP 130–139 mmHg and/or DBP 85–89 mmHg and hypertension: SBP≥140 mmHg or DBP≥90 mmHg or using anti-hypertensive medications.	-	median (IQR) 13.1 years (8.2–16.0)		x
https://doi.org/10.7554/eLife.66419			Deng X	2021	China, Hebei province	Missing information	1536 / 6201	(1) SBP ≥ 140 mmHg or DBP ≥ 90 mmHg or antihypertensive medication use according to 2018 Chinese Guidelines and 2018 ESC/ESH guidelines; (2) SBP ≥ 130 mmHg or DBP ≥ 80 mmHg or antihypertensive medication use according to 2017 ACC-AHA guidelines. Blood pressure was measured after a minimum of 5 min rest in sitting position	-	10 year approx. A bit unclear on the specifics		x					x		Compares versus individual predictors
https://doi.org/10.1007/s00521-021-06060-0			Fang	2021	China, Shenzhen Hospital	wide age range, low number of children and elderly (total 400). inconsistent data and anomalies.	16205 / 33255	NR	EHR data	Approx 3 years judging by text, unclear precisely. claims they predict for within 5 years.		x			x	x			Suspiciously good results with simple methods.
https://doi.org/10.1186/s12889-021-10760-6			Koohi	2021	Iran TLGS	20-69 years of age, prev cvd, high serum creatinine, diabetes, missing info.	319 / 5432	Systolic blood pressure (SBP) and diastolic blood pressure (DBP) were measured following standardized protocols at each TLGS examination cycle [24]. After resting for 15 min in sitting position, SBP and DBP were measured twice at the one-minute interval with a standard mercury sphygmomanometer calibrated by the Iranian Institute of Standards and Industrial Researches. The average of the two measu…		median 3.04 years follow-up			x
https://doi.org/10.1038/s41440-021-00673-7			Oishi	2021	southern japan	40-59, missing info	302 / 982	Blood pressure was measured three times in a sitting position after at least 5 min of rest using an automated sphygmomanometer with a standard cuff wrapped around the upper arm at baseline or follow-up surveys. The average of the three measurements was used in the analysis. Hypertension was defined as a systolic blood pressure (SBP) ≥ 140 mmHg, a diastolic blood pressure (DBP) ≥ 90 mmHg, or the u…		median 10 years, interquartile range 5–10 years			x					Framingham validation
https://doi.org/10.1161/HYPERTENSIONAHA.120.16471			Vaura	2021	Finland	Prevalent diseases, 40-	725 / 9906	In FINRISK analyses, we combined baseline data and registry data to define prevalent hypertension as systolic BP (SBP) ≥140 mm Hg OR diastolic BP (DBP) ≥90 mm Hg OR antihy- pertensive medication use within the last 7 days OR registry- based hypertension	ehr	4 year				x			x		Evolves model

## Sheet: Table 1 Study characteristics
Doi:		Study setup / Dataset
			Author	Year	Country, note	Outcomes	Total	Age	Hypertension definiton	Follow up time		Note
https://doi.org/10.7326/0003-4819-148-2-200801150-00005			Parikh et al.	2008	American	1717	5814		Above 140/90 or using medications. 2 reading average.	Approx. 4 year, median 3.8 y
https://doi.org/10.1161/HYPERTENSIONAHA.109.132373			Kivimäki et al.	2009	English	2043	6704		Above 140/90 or using medications. 2 reading average.	approx 5 y
https://doi.org/10.1016/j.amjmed.2008.10.034			Paynter et al.	2009	USA	3003	14822		see "Outome ascertainment", highly confusing	8 years,
https://doi.org/10.1161/HYPERTENSIONAHA.109.144220			Kivimäki et al.	2010	English	1052	4314		Above 140/90 or using medications. 2 reading average.	5y (2x)
https://doi.org/10.1161/HYPERTENSIONAHA.109.149609			Muntner et al.	2010	USA, multi-ethnic	489	3013	45 to 84.	Above 140/90 or using medications, self-reporting.	median 1.6 years
https://doi.org/10.1111/j.1751-7176.2010.00343.x			Kshirsagar	2010	USA, multi-ethnic	3795	11407		o 140/90 or medication	3, 6 and 9 years
https://doi.org/10.1038/jhh.2010.63			Chien et al.	2010	Chinese, Taiwan	1029	2506		o 140/90 or meds	median 6.15 (iqr: 4.04-9.02)
https://doi.org/10.1097/HJH.0b013e328348fdb2			Bozorgmanesh et al.	2011	Iranian	805	4656	20 to ...	isolated hyp or normal def. self-report medication.	3 years, twice (6 years total)
https://doi.org/10.1161/HYPERTENSIONAHA.112.202655			Fava et al.	2012	Swedish	NR	NR		over 140/90 or medication
https://doi.org/10.1161/HYPERTENSIONAHA.113.01539			Carson et al.	2013	American, multi-ethnic	1179	4388		over 140/90, isolated or meds.	mdeian 5 years
https://doi.org/10.1111/jch.12080			Lim et al.	2013	Korea	819	4747		over 140/90 and medication	4 year follow up
https://doi.org/10.1097/HJH.0b013e328364a16d			Völzke	2013	Germany and Denmark	323	1605	20 to 69	o 140/90 or meds	5 year		SHIP dataset
https://doi.org/10.1093/ajh/hpt229			Zheng et al.	2013	China	~ 6255 (25.6%)	24434	35 to ...	o 140/90 or meds, 2 measures	4 years
https://doi.org/10.1111/jch.12702			Niiranen et al.	2014	Finland	NR	2045	30 to ...	o 140/90 or meds	11 year
https://doi.org/10.1038/hr.2014.159			Otsuka et al.	2014	Japan	1633	15025	19 to 63	o 140/90 or meds, 2 measures	median 4 years
https://doi.org/10.1186/1753-6561-8-S1-S78			Choi	2014	Mexico	NR	443	20 to ...	efined by SBP >140 mm Hg, DBP >90 mm Hg or use of antihypertensive medication	NR		Multiple follow-ups at least
http://dx.doi.org/10.5888/pcd12.150192			Zhang et al	2015	Chinese	3793	17471	18 to 88	o 140/90 or meds, 2 measures	5 year
https://doi.org/10.1177/1010539515604701			Sathish et al.	2015	India	70	297		o 140/90 or meds, single measurement	7.1 (0.2) years
https://doi.org/10.1371/journal.pone.0131603			Lim et al.	2015	Korea	NR	5632		o 140/90 or meds	2 and 4 year follow-up
https://doi.org/10.1161/HYPERTENSIONAHA.115.05961			Lu	2015	Chinese, interasia	2559	7724	35 to 74	Three BP measurements were obtained from each participant by trained and certified observers according to a standard protocol recommended by the American Heart Association. BP was measured with the participant in the sitting position after 5 minutes of rest. In addition, participants were advised to avoid alcohol, cigarette smoking, coffee/tea, and exercise for at least 30 minutes before their BP…	mean 7.9
https://doi.org/10.1038/jhh.2016.23			Chen et al.	2016	Chinese	2785	12497		o 140/90 or meds, 2 measures	median 4 years
https://doi.org/10.1253/circj.CJ-15-1334			Lim et al.	2016	Korea	~ 13005 (18.6%)	69918	40 to 69	o 140/90 or meds, single measurement	4 years
https://doi.org/10.1097/MD.0000000000004143			Ramezankhani et al.	2016	Iranian	NR	6205	20 to ...	o 140/90 or meds, single measurement	median 8.7
https://doi.org/10.1111/jch.13270			Kanegae et al.	2017	Japan	NR	77613		o 140/90 or medication	mean 3.4 derivation. mean 2.4 validation.
https://doi.org/10.1371/journal.pone.0195344			Sakr et al.	2018	USA	8090	23095		not reported	Approx 10 years.
https://doi.org/10.2196/jmir.9268			Ye et al.	2018	USA	92512	823627		unsure. those coded as having hypertension with this not being superclear	1 year
https://doi.org/10.1161/HYPERTENSIONAHA.117.10368			Koivistoinen et al.	2018	Finland	88	1183		o 140/90, meds or diagnosis	4 years
https://doi.org/10.1111/jch.13759			Kanegae et al.	2019	Japan	2672	18258		o 140/90 or meds
https://doi.org/10.1111/jch.13614			Bello-Chovallo et al.	2019	Mexico	592	3974		o 140/90 or meds. ECC def.	2.4 year average
https://doi.org/10.1038/s41371-019-0226-7			Kadomatsu et al.	2019	Japan	324	3936		o 140/90 or meds	median 5 year, (iqr: 4.8 - 5.3)
https://doi.org/10.7189/jogh.09.020601			Xu et al.	2019	China	1036	8319		o 140/90, meds or diagnosis	6 year
https://doi.org/10.1111/jch.13855			Syllos et al.	2019	Brazil	NR	8027		o 140/90 or meds or diagnosis	4 years
https://doi.org/10.1111/jch.13667			Park et al.	2019	Korea	1348	4864	40 to 69	Hypertension was defined in participants with history of di‐ agnosed hypertension, or measured BP ≥140/90 mm Hg at initial and follow‐up check. At baseline and follow‐up visit, trained health care providers measured BP by auscultatory method in accordance with a standardized protocol. BP measurement was done in sit‐ ting position after relaxed state for at least 10 minutes. Inflatable cuff placed…	10 years		Seems to be yearly follow up.
https://doi.org/10.1186/s12986-019-0402-3			Baghbani-Oskouei	2019	Iran	594	2814	20 to ...	Blood pressure was measured twice using a standardized mercury sphygmomanometer (calibrated by Iranian Institute of Standards and Industrial Researches) on the right arm in sitting position after at least 15 min of rest; and the average of two measurements was considered as the participant’s blood pressure. Hypertension at baseline and during follow-up visits was defined as systolic blood pressur…	approx 3 year intervals. 6.32 years (interquartile range: 5.76–6.84)
https://doi.org/10.1097/HJH.0000000000001995			Ishida	2019	Japan	224	1344	NR	Hypertension was defined as SBP at least 140 mmHg and/or DBP at least 90 mmHg recorded in the supine position for at least 5 min or the current use of any antihypertensive medication.	48 months
https://doi.org/10.1080/08037051.2020.1783992			Kahonen et al.	2020	Finland	NR	1058		o 140/90 or medication/diagnosis.	4 year
https://doi.org/10.1038/s41371-020-0314-8			Wang et al.	2020	China	1658	9034		o 140/90 or meds or diagnosis	6 years
https://doi.org/10.5334/gh.780			Asgari et al.	2020	Iran	2131	6533	20 to ...	According to the recommendation of the 2018 ESC/ESH Guidelines for the management of arterial hypertension [15], baseline blood pressure was classified into four groups; optimal: SBP<120 mmHg and DBP<80 mmHg, normal: SBP 120–129 mmHg and DBP 80–84 mmHg, high normal: SBP 130–139 mmHg and/or DBP 85–89 mmHg and hypertension: SBP≥140 mmHg or DBP≥90 mmHg or using anti-hypertensive medications.	median (IQR) 13.1 years (8.2–16.0)
https://doi.org/10.7554/eLife.66419			Deng X	2021	China, Hebei province	1536	6201	NR	(1) SBP ≥ 140 mmHg or DBP ≥ 90 mmHg or antihypertensive medication use according to 2018 Chinese Guidelines and 2018 ESC/ESH guidelines; (2) SBP ≥ 130 mmHg or DBP ≥ 80 mmHg or antihypertensive medication use according to 2017 ACC-AHA guidelines. Blood pressure was measured after a minimum of 5 min rest in sitting position	10 year approx. A bit unclear on the specifics
https://doi.org/10.1007/s00521-021-06060-0			Fang	2021	China, Shenzhen Hospital	16205	33255	0 to 80+	NR	Approx 3 years judging by text, unclear precisely. claims they predict for within 5 years.		Suspiciously good results.
https://doi.org/10.1186/s12889-021-10760-6			Koohi	2021
https://doi.org/10.1038/s41440-021-00673-7			Oishi	2021	Japan	302	982	40 to 59	Blood pressure was measured three times in a sitting position after at least 5 min of rest using an automated sphygmomanometer with a standard cuff wrapped around the upper arm at baseline or follow-up surveys. The average of the three measurements was used in the analysis. Hypertension was defined as a systolic blood pressure (SBP) ≥ 140 mmHg, a diastolic blood pressure (DBP) ≥ 90 mmHg, or the u…	median 10 years, interquartile range 5–10 years	median 10 years, interquartile range 5–10 years
https://doi.org/10.1161/HYPERTENSIONAHA.120.16471			Vaura	2021	Finland	725	9906	40 to ...	In FINRISK analyses, we combined baseline data and registry data to define prevalent hypertension as systolic BP (SBP) ≥140 mm Hg OR diastolic BP (DBP) ≥90 mm Hg OR antihy- pertensive medication use within the last 7 days OR registry- based hypertension	4 year
														5814
						1263.5	6201							6704
														14822
														4314
														3013
														11407
														2506
														4656
														4388
														4747
														1605
														24434
														2045
														15025
														443
														17471
														297
														5632
														7724
		1717	8	0	0									12497
		2043	8	0	0									69918
		3003	6	0	0									6205
		1052	8	0	0									77613
		489	8	0	0									23095
		3795	9	0	0									1183
		1029	8	0	0									18258
		805	6	0	0									3974
		NR	17	#VALUE!	unclear									3936
		1179	8	0	0									8319
		819	8	0	0									8027
		323	5	0	0									4864
		~ 6255 (25.6%)	8	#VALUE!	unclear									2814
		NR	10	#VALUE!	unclear									1344
		1633	8	0	0									1058
		NR	5	#VALUE!	unclear									9034
		3793	10	0	0									6533
		70	4	1	unclear									6201
		NR	8	#VALUE!	unclear									33255
		2559	10	0	0									982
		2785	9	0	0									9906
		~ 13005 (18.6%)	8	#VALUE!	unclear									11151.6
		NR	20	#VALUE!	unclear									16267.3
		NR	13	#VALUE!	unclear
		8090	13	0	0
		92512	169	0	0
		88	14	1	1
		2672	>20	#VALUE!	unclear
		592	9	0	0
		324	9	1	unclear
		1036	8	0	0
		NR	10	#VALUE!	unclear
		1348	11	0	0
		594	16	1	unclear
		224	17	1	unclear
		NR	16	#VALUE!	unclear
		1658	6	0	0
		2131	15	0	0
		1536	10	0	0
		16205	23	0	0
			8	1	unclear
		302	9	1	unclear
		725	9	0	0

## Sheet: (Deprecated) Highest reported p
Doi:		Study setup / Dataset	General notes	We rely mainly on AUC / C-statistic and the Hosmer-Lemeshow for the sole reason that these are the most reliably reported in the literature.	Further, we are aware of the arbitrariness of the Hosmer-Lemeshow statistic [cite]. Therefore we only report whether they were deemed calibrated or not.	We duly make note where others have been reported.
			Author	Year	Number of variables	Discrimination: AUC	Discrimination: C-stat / C-index	Calibration	Validation procedure	Modelling methods used	Stat. variable selection method	If multiple models are presented; Determined as best by ...	Note 1	Note 2	Note 3
https://doi.org/10.7326/0003-4819-148-2-200801150-00005			Parikh et al.	2008	8	-	0.788 [95% CI, 0.733 to 0.803]	HL: 4.35. "Well calibrated"	Bootstrap method. Overoptimism 0.003	Weibull regression.	Stepwise selection and p-values, "... significantly associated...".	Results only presented for one model, i.e., the continuous one.
https://doi.org/10.1161/HYPERTENSIONAHA.109.132373			Kivimäki et al.	2009	8	-	0.803	HL: 11.5, "Good"	NA	Validation	NA	Chose the Framingham model direct.	Validates Framingham.	Also has retrained model using same variables.
https://doi.org/10.1016/j.amjmed.2008.10.034			Paynter et al.	2009	6	-	0.705 (0.017)	HL: 20.7 (0.008), "Not calibrated"	Hold-out	Logistic regression	Hybrid stepwise by BIC	Highest reported mean C-index, then calibration.	Models are close in performance.
https://doi.org/10.1161/HYPERTENSIONAHA.109.144220			Kivimäki et al.	2010	8	-	0.799	HL: 6.5 "Good calibration"	Hold-out	Weibull regression	Significance levels	Best mean performance on C-stat	Multiple mehotds of including blood pressure here.
https://doi.org/10.1161/HYPERTENSIONAHA.109.149609			Muntner et al.	2010	8	-	0.788 (0.773, 0.804)	"Underestimating" before recalibration.	NR	Validation	NA	Best mean performance on C-stat	Multiple variables tested, also different timeframes.
https://doi.org/10.1111/j.1751-7176.2010.00343.x			Kshirsagar	2010	9	0.761	-	NR	Hold-out	Logistic regression	Backward stepwise selection	Model is trained on "Ever" and is therefore reported.	Continuous model. Categorical slightly better.
https://doi.org/10.1038/jhh.2010.63			Chien et al.	2010	8	0.74 (0.721, 0.761)	-	HL: 6.4 "Calibration was good"	5 fold CV	Weibull regression	Hybrid stepwise selection	Best mean performance on AUC	Multiple models, no significant difference in performance.						General notes
https://doi.org/10.1097/HJH.0b013e328348fdb2			Bozorgmanesh et al.	2011	6	-	Women: 0.731 (0.706, 0.755)	HL: 7.8 (0.554) "... good concordance ..."	Bootstrap resampling.	Weibull regression	MIx of stat. signif. and clinical signif.	Better performance w.r.t. IDI and NRI vs simpler models.	Combined results only available for categorical model.						We rely mainly on AUC / C-statistic and the Hosmer-Lemeshow for the sole reason that these are the most reliably reported in the literature.
					5	-	Men: 0.741 (0.719, 0.763)	HL: 8.8 (0.452) "... good concordance ..."
https://doi.org/10.1161/HYPERTENSIONAHA.112.202655			Fava et al.	2012	17	0.664 (0.653, 0.675)	-	NR	NR	Logistic regression	Stat. significance in model	Best mean performance on AUC	One model with GRS. Not signif. difference vs. without.						Further, we are aware of the arbitrariness of the Hosmer-Lemeshow statistic [cite]. Therefore we only report whether they were deemed calibrated or not.
https://doi.org/10.1161/HYPERTENSIONAHA.113.01539			Carson et al.	2013	8	-	0.84 (0.83, 0.85)	X^2: 249.4 "Underestimating" before recalibration.	NA	Validation	NA	Best mean performance on AUC	For overall. Models for white and black as well. Age x dia very good.	Also comparing against just prehypertension.					We duly make note where others have been reported.
https://doi.org/10.1111/jch.12080			Lim et al.	2013	8	0.791 (0.766, 0.817)	-	HL: 4.17, "close to observed"	Hold-out	Weibull regression & Validation	Same as FR.	Best mean performance on AUC / Only KOGES	Based on the same as FR, so basically a validation	Also comparing against just prehypertension.	No signif. difference to FR.
https://doi.org/10.1097/HJH.0b013e328364a16d			Völzke	2013	5	0.77 (0.74, 0.80)	-	HL: 40.6, P = 2 × 10−6	External dataset	Bayesian networks	Datamining in method.	Best mean performance on AUC / Only Bay. net model		Good quote about prospective versus cross-sectional.
https://doi.org/10.1093/ajh/hpt229			Zheng et al.	2013	8	0.610 (0.602, 618)	-	HL: 8227.1 "Very poor calibration"	NA	Validation	NA	Choosing most comparable to FR on timeframe.	Reporting for 4 year.	Basically, the population has some weird characteristics, i.e., low incidence rate.
https://doi.org/10.1111/jch.12702			Niiranen et al.	2014	10	-	0.733	NR	NR	Logistic regression	None.	Best mean performance on AUC	Poor documentation and imprecise formulations.
https://doi.org/10.1038/hr.2014.159			Otsuka et al.	2014	8	-	0.861 (0.844, 0.877)	HL: 15.2, "acceptable calibration"	Hold-out	Cox model	Forward stepwise by significance levels	Only one reported.	Interaction term for dbp x age did not improve discrimination but were significant.	Only males.
https://doi.org/10.1186/1753-6561-8-S1-S78			Choi	2014	5	0.973	-	NR	NR	Logistic regression	NR	Best mean performance on AUC	No major improvement with SNPs	Conditional model take into account family variation in random effect models
http://dx.doi.org/10.5888/pcd12.150192			Zhang et al	2015	10	Women: 0.8	-	NR	10 fold CV	Cox model	Factor analysis w/ PCA and varimax rotation from correlation matrix, lambda > 1	Only one reported.	Num. variables are somewhat unclear.
					10	Men: 0.755	-	NR
https://doi.org/10.1177/1010539515604701			Sathish et al.	2015	4	0.802 (0.748, 0.856)	-	HL: ... "Good fit"	NR	Logistic regression	Forward stepwise by likelihood	Only one reported.
https://doi.org/10.1371/journal.pone.0131603			Lim et al.	2015	8	0.811 (0.797, 0.825)	-	X^2: 5.711, "Not significant"	5 fold CV (Unclear how)	Logistic regression	NR	Only one reported, likely without cross-validation	Marginal improvement with GRS	They utilize 5 fold CV for internal validation, but it is somewhat unclear how	Many results, reporting the one posted as the main highlight.
https://doi.org/10.1161/HYPERTENSIONAHA.115.05961			Lu	2015	10	-	0.777 (0.766, 0.787)	HL: ... "was good"	NR	Logistic regression	NR	Best mean performance on AUC	Not large improvement with GRS	Large improvement with SBP and DBP
https://doi.org/10.1038/jhh.2016.23			Chen et al.	2016	9	Women: 0.749 (0.737, 0.761)	-	NR	10 fold CV	Cox model	Backward stepwise, seemingly by significance	Only one reported.
					7	Men: 0.76 (0.751, 0.77)	-	NR
https://doi.org/10.1253/circj.CJ-15-1334			Lim et al.	2016	8	0.733	-	X^2: 14.85, "Accurately predicts, except highest decile"	NR	Validation / Weibull	NA	Best mean performance on AUC	FR consistently underestimated
https://doi.org/10.1097/MD.0000000000004143			Ramezankhani et al.	2016	20	0.78 (075, 0.80)	-	Brier: 0.14	Hold-out	CART	"Multivariate filter approach"	Best mean performance on AUC, on both genders	Only reporting for both genders
https://doi.org/10.1111/jch.13270			Kanegae et al.	2017	13	-	0.846 (0.775, 0.903)	X^2: 8.7 "Very good calibration"	Hold-out	Cox	Stepwise, unknown direction. Seemingly by significance	Best mean performance on AUC	Good comment on how to interpret C-stats
https://doi.org/10.1371/journal.pone.0195344			Sakr et al.	2018	13	0.93	-	RMSE: 0.34	10 fold CV	Random forest	Information gain ranking	Best mean performance on AUC and 10 fold CV mean	Heavily processed data	Unsure what hypertension response means	One of few assessing exercise effects in more precise manner
https://doi.org/10.2196/jmir.9268			Ye et al.	2018	169	0.870	-	NR	Hold-out	XGBoost	Univariate filtering and various facotr analysis	Only one reported.	Possible data- leakage. Seems somewhat minor though. 98 medication prescriptions.	Only paper we are aware of that claims to be implemented in practise.
https://doi.org/10.1161/HYPERTENSIONAHA.117.10368			Koivistoinen et al.	2018	14	0.833 (0.795, 0.872)	-	NR	NR	Logistic regression	Stepwise variance inflation	Best mean performance on AUC	Major improvement in discrimination.	New model is better at identiyfing hypertensives by graphical inspection
https://doi.org/10.1111/jch.13759			Kanegae et al.	2019	>20	0.881	-	NR	Hold-out	XGboost + Logistic	NR	Best mean performance on AUC	Logistic regression was very close	Some preprocessing done on variables	Note that this model contains a whole lot of BP measurements
https://doi.org/10.1111/jch.13614			Bello-Chovallo et al.	2019	9	0.647	-	NR	NR	Cox	FR + Insulin Resistance measure	Best mean performance on AUC	More or less equal to several models.
https://doi.org/10.1038/s41371-019-0226-7			Kadomatsu et al.	2019	9	0.83 (0.828, 0.832)	-	HL: 12.2	Bootstrapped hold-out	Logistic regression	Forward stepwise by AUC	Best mean performance on AUC	Only reporting continuous model results	Adding HDL-C gave same mean but lower HL
https://doi.org/10.7189/jogh.09.020601			Xu et al.	2019	8	Women: 0.765 (0.746, 0.783)	-	X^2: 6.78	Hold-out	Cox	Univariate analysis using Cox, assuming significance levels	Best mean performance on AUC	No signif difference towards other models
					5	Men: 0.773 (0.752, 0.793)	-	X^2: 29.27, significant	Hold-out	ANN	Univariate analysis using Cox, assuming significance levels without interactions	Best mean performance on AUC	No signif difference towards other models	Unclear why, but seems like ML models had fewer variables.	Cox model was well-calibrated
https://doi.org/10.1111/jch.13855			Syllos et al.	2019	10	0.830 (0.810, 0.849)	-	HL: 8.22 "good calibration"	Hold-out	Validation / Weibull	Hybrid stepwise significance	Best mean performance on AUC	Retrained Framingham
https://doi.org/10.1111/jch.13667			Park et al.	2019	11	Women: 0.7017 (0.6787, 0.7246)	-	NR	NR	Cox	NR	Best mean performance on AUC	KoGES dataset	No significant change when adding new predictors
					11	Men: 0.6436 (0.6197, 0.6676)	-	NR
https://doi.org/10.1186/s12986-019-0402-3			Baghbani-Oskouei	2019	16	0.802	-	NR	NR	Cox	NR	Best mean performance on AUC	Small differences
https://doi.org/10.1097/HJH.0000000000001995			Ishida	2019	17	-	0.80 (0.76, 0.83)	NR	NR	(Likely) Logistic regression	NR	Best mean performance on AUC	No significant difference on adding ABI
https://doi.org/10.1080/08037051.2020.1783992			Kahonen et al.	2020	16	0.846	-	NR	NR	Logistic regression	Multicolinearity by stepwise Akaike’s information criterion (AIC) and variance inflation factor (VIF) selection	Best mean performance on AUC
https://doi.org/10.1038/s41371-020-0314-8			Wang et al.	2020	6	0.7914 (0.773, 0.809)	-	HL: 14.366 "good calibration"	Bootstrap validation	Logistic regression	Least absolute shrinkage and selection operator method	Only one reported.	Compared multiple methods of selecting predictors, utilized the LASSO
https://doi.org/10.5334/gh.780			Asgari et al.	2020	15	-	Women: 0.76 (0.76, 0.79)	NR	Bootstrap replication	Cox	Univariable significance level	Best mean performance on AUC, continuous version	Continuous model reported
					15	-	Men: 0.76 (0.74, 0.77)	NR
https://doi.org/10.7554/eLife.66419			Deng X	2021	10	0.772 (0.749, 0.795)	-	Graphical "High consistency"	Hold-out	Nomogram built on logistic regression	LASSO + significance	Best mean performance on AUC and normal hypertension diagnosis	Only reporting model for usual hypertension diagnosis (>140/90)	Has a lot of comparisons
https://doi.org/10.1007/s00521-021-06060-0			Fang	2021	23	0.9505	-	NR	Hold-out	KNN-LightGBM	NR	Best mean performance on AUC	Suspiciously good results.	Lot of preprocessing	KNN was more or less as good
https://doi.org/10.1186/s12889-021-10760-6			Koohi	2021	8	0.82 (0.79, 0.83)	-	Ratio of predicted/observed, 0.96 (0.95, 0.97), "proper calibration"	Bootstrap validation	Validation / Weibull	NA	Best mean performance on AUC	Revised Framingham model, overall small differences
https://doi.org/10.1038/s41440-021-00673-7			Oishi	2021	9	0.804	-	X^2: 12.2 "Well calibrated"	Bootstrap validation	Cox	Backward stepswise by significance	Only one continuous model reported	Only reported continuous model
https://doi.org/10.1161/HYPERTENSIONAHA.120.16471			Vaura	2021	9	0.804	-	NOT ACCESSIBLE -> KARSTEN	NR	Cox	NR	Best mean performance on AUC	Modified Framingham model

## Sheet: (Deprecated) Internal compariso
Doi	Many have cut-off based measures included.		Author	Year	Method	Num. variables	Discrimination (AUC)	Calibration	Other	Validation	Note 1	Note 2	Note 3	Note 4
Comparisons
https://doi.org/10.1097/MD.0000000000004143			Ramezankhani	2016	Both genders						Also has separate models for each gender.
					CART	20	0.78 (075, 0.80)	NR	Brier: 0.14	Hold-out
					QUEST	20	0.73 (0.70, 0.76)	NR	Brier: 0.15	Hold-out
					C5.0	20	0.77 (0.74, 0.79)	NR	Brier: 0.14	Hold-out
					Men
					CART	20	0.73 (0.69-0.77)	NR	Brier: 0.17	Hold-out
					QUEST	20	0.70 (0.66, 0.73)	NR	Brier: 0.18	Hold-out
					C5.0	20	0.72 (0.69, 0.76)	NR	Brier: 0.17	Hold-out
					Women
					CART	13	0.81 (0.77, 0.84)	NR	Brier: 0.12	Hold-out
					QUEST	13	0.79 (0.76, 0.83)	NR	Brier: 0.12	Hold-out
					C5.0	13	0.81 (0.77, 0.84)	NR	Brier: 0.12	Hold-out
https://doi.org/10.1371/journal.pone.0195344			Sakr	2018							Data contains synthetic examples to achieve a balanced dataset.	Reported for 10 fold CV. Has resutls for holdout as well.	Results are consistent across validation methods.	Population here are not likely to be all healthy as test was conducted as part of diagnostication.
					ANN	13	0.67	NR	RMSE: 0.46	10- fold CV
					LB	13	0.69	NR	RMSE: 0.54	10- fold CV
					LWB	13	0.67	NR	RMSE: 0.46	10- fold CV
					RTF	13	0.93	NR	RMSE: 0.34	10- fold CV
					BN	13	0.70	NR	RMSE: 0.45	10- fold CV
					SVM	13	0.71	NR	RMSE: 0.51	10- fold CV
https://doi.org/10.1111/jch.13759			Kanegae	2019							Uses repeat measurements.
					XGBoost	>= 20	0.877	NR	-	Hold-out	Unclear on how many variables included.
					Logistic	>= 20	0.859	NR	-	Hold-out
					Ensemble (XGBoost + logistic)	>= 20	0.881	NR	-	Hold-out
https://doi.org/10.7189/jogh.09.020601			Xu	2019	Males:						Nam-Agostino test for assessing calibration.	How to report calibration	Claioms 10 fold CV was used to develop models.
					Cox regression	7	0.771 (0.750, 0.791)			Hold-out	Difference in variables comes down to interactions.
					ANN	5	0.773 (0.752, 0.793)	x		Hold-out
					NBC	5	0.760 (0.738, 0.781)	x		Hold-out
					CART	1	0.722 (0.699, 0.743)	x		Hold-out	Only used SBP
					Females:
					Cox regression	8	0.765 (0.746, 0.783)			Hold-out	This is "W1" model	Difference in variables comes down to interactions.
					ANN	5	0.756 (0.737, 0.775)			Hold-out
					NBC	5	0.761 (0.742, 0.779)	x		Hold-out
					CART	1	0.698 (0.677, 0.717)	x		Hold-out	Only used SBP
https://doi.org/10.1007/s00521-021-06060-0			Fang	2021	KNN	23	0.9456	NR		Hold-out	Reports threshold measures.	Suspiciously good results.
					Light-GBM	23	0.9284	NR		Hold-out
					Ensembling of above.	23	0.9505	NR		Hold-out
					SVM	23	0.889	NR		Hold-out
					RTF	23	0.913	NR		Hold-out
					ANN (6 hidden layer)	23	0.895	NR		Hold-out
(Just) Non-parametric modelling
https://doi.org/10.1097/HJH.0b013e328364a16d			Völzke	2013	Bayes network	5	0.79 (0.75, 0.83)	11.82, P = 0.16	BIC: −1003.8	Hold-out
					Framingham model validation	8	0.77 (0.73, 0.82)	11.26, P = 0.19	BIC: −624.6	Hold-out
					Bayes network	5	0.77 (0.74, 0.80)	40.6, P = 2 × 10−6	BIC: −4728	External, INTER99 dataset
					Framingham model validation	8	0.73 (0.71, 0.75)	203.34, P = <10−8	BIC: −4354	External, INTER99 dataset
https://doi.org/10.2196/jmir.9268			Ye	2018	XGBoost	169	0.87	NR		External	There is a comment highlighting possible data leakage.	The population might not be healthy either, as this includes a lot of individuals that come in for specific reasons.

## Sheet: Performance of all Framingham m
			Refitted?	Recalibrated?	Follow-up	Persons in cohort	Outcomes	Mean age (range)	AUC / C-statistic	HL / Calibration	Comment
https://doi.org/10.7326/0003-4819-148-2-200801150-00005	Parikh et al.	2008			Median 3.8 years	1717 (5814 exams)	796		0.788 (0.733-0.803)	4.35	Original. Internal
https://doi.org/10.1161/HYPERTENSIONAHA.109.132373	Kivimäki et al.	2009			Median 5.6 years	6704	2043		0.803 (?-?)	2022-05-11
	Kivimäki et al.	2009	x		-	-	-		0.804 (?-?)	2022-03-14	Whitehall model. 8207 exams in development. 5472 exams in validation.
https://doi.org/10.1161/HYPERTENSIONAHA.109.149609	Muntner et al.	2010			Median 1.6 years	3013	849		0.788 (0.773-0.804)	? (High)	Only displayed for 'Overall population'.
	Muntner et al.	2010			Median 4.8 years	-	-		0.792 (0.775-0.807)	?	Also has info on diabetes and prehypertension, but those are ignored.
https://doi.org/10.1097/HJH.0b013e328364a16d	Völzke	2013			5 year	1605	323		0.77 (0.73, 0.82)	11.26	Hold-out
	Völzke	2013			-	-	-		0.73 (0.71, 0.75)	203.34	External, INTER99 dataset
https://doi.org/10.1161/HYPERTENSIONAHA.113.01539	Carson et al.	2013			Median 5 years	4388 (15166 exams)	1179	24.9 (18-50)	0.84 (0.83-0.85)	249.4	Young adults, reported for 'Overall population'. Note that confidence interval could be differently estimated through all papers.
https://doi.org/10.1111/jch.12080	Lim et al.	2013		x	4 year	4747	819	50.48 (40-69)	0.79 (0.76-0.82)	29.73
	Lim et al.	2013	x		-	-	-	-	0.79 (0.77-0.82)	4.17	Evaluation on validation set
https://doi.org/10.1093/ajh/hpt229	Zheng et al.	2013			Median 4.8 years	24.434	8675	47.9 +/- 10.2	0.610 (0.602-618)	2287-07-01
	Zheng et al.	2013			2 year	-	~1881 (7.7%)	-	0.537 (0.524-0.55)	8227-01-01
https://doi.org/10.1253/circj.CJ-15-1334	Lim et al.	2016		x	4 years	69.918	~13004 (18.6%)	50.3 +/- 7.5 (40-69)	0.729 (?-?)	? (High)
	Lim et al.	2016	x		-	-	-	-	0.733 (?-?)	14.85	Validation of model from Koges from 2013
https://doi.org/10.1038/s41371-019-0226-7	Kadomatsu et al.	2019			5 years	3373	<=324	51.3 +/- 9.19 (?-60)	0.829 (0.806-0.852)	3.36	Mean age and outcomes are from overall pop which were 3950 ish persons
https://doi.org/10.1111/jch.13855	Syllos et al.	2019	x		4 years	8027	1088	49.9 +/- 8.5 (?-70)	0.83 (0.81-0.849)	3.78	Age from all before exclusions., imprecise, seems to have been retraining the model with a different method as well.
https://doi.org/10.1038/s41371-020-0314-8	Wang et al.	2020			Median 6 years	9034	1658	46 [39-55] (18-70)	0.787 (0.778-0.795)	?
https://bmcpublichealth.biomedcentral.com/articles/10.1186/s12889-021-10760-6	Koohi et al.	2021			Median 3.04 years	5423	319	38.7 +/- 11.7 (20-69)	0.81 (0-79-0.83)	(Might be calculated, but..)
	Koohi et al.	2021	x	x	-	-	-	-	0.96 (0.95-0.97)
https://doi.org/10.1038/jhh.2010.63	Chien et al.	2010

## Sheet: Performance of all models
doi	author	year	follow_up	middle_follow_up	region	result_cohort	outcomes	age	middle_age	probast_score	exclude_from_main	reason_for_exclusion	gender	auc_cstat	auc_cstat_conf_range	auc_cstat_sd	auc_cstat_sd_estimated_debray	auc_cstat_sd_estimated_alternative	logit_auc_sd_debray	hl_calibration	method	Description	FR_validation	validation_internal	validation_one_few_split	validation_bootstrapping_or_cv	validation_external	Input	Comment
https://doi.org/10.1161/HYPERTENSIONAHA.109.132373	Kivimäki et al.	2009	Median 5.6 years	5.6	England	6704	2043	44.6 (SE: 6.4) (35-68)	44.6				all	0.803		0	0.0058285	0.00527877	0	11.5	weibull	FR	x				x	Same
https://doi.org/10.1038/jhh.2010.63	Chien et al.	2010	median 6.15 (IQR: 4.04–9.02)	6.15	China	2506	1029	NT: 51.5 (SE: 12.1) HT: 54 (SE: 11.7) (35 -?)	52.5265				all	0.707	-0.042	0.0107143	0.0104634	0.0101861	0.0517894	16.7	weibull	FR	x				x	FR
https://doi.org/10.1161/HYPERTENSIONAHA.109.144220	Kivimäki et al.	2010	Median 5.8	5.8	England	2785	438	48.9 (SE: 6) (35-55)	48.9				all	0.796		0	0.0116112	0.00967172	0	11.5	weibull	Framingham	x				x	FR
https://doi.org/10.1161/HYPERTENSIONAHA.109.149609	Muntner et al.	2010	median 1.6 years	1.6	USA	3013	849	58.5 (SE: 9.7)	58.5	low			all	0.788	-0.031	0.00790816	0.00918511	0.00827499	0.0474064	? Underestimated, Fixed by both calibration and refitting,	weibull	FR	x				x		Only reported for all. Cursious note about asians.
https://doi.org/10.1161/HYPERTENSIONAHA.109.149609	Muntner et al.	2010	median 4.8 years	4.8	USA	3013	849	-	58.5	low			all	0.792	-0.032	0.00816327	0.00911012	0.00819082	0.0496327	?	?	FR	x				x
https://doi.org/10.1161/HYPERTENSIONAHA.113.01539	Carson et al.	2013	Median 5 years	5	USA	4388	1179	24.9 (SE: 3.6) (18-50)	24.9	low			all	0.84	-0.02	0.00510204	0.00680773	0.00590406	0.0380035	249.4	weibull	Framingham model validation	x				x
https://doi.org/10.1111/jch.12080	Lim et al.	2013	4 year	4	Korea	4747	819	50.48 (SE: 8.44) (40-69)	50.48				all	0.79	-0.06	0.0153061	0.00867656	0.00733592	0.0927724	29.73	weibull	Framingham	x				x
https://doi.org/10.1097/HJH.0b013e328364a16d	Völzke et al.	2013	-	5.3	German	802	157	-	42.8597				all	0.77	-0.09	0.0229592	0.0209018	0.0181945	0.130977	11.26	weibull	Framingham model validation	x				x
https://doi.org/10.1097/HJH.0b013e328364a16d	Völzke et al.	2013	-	5.4	Danish	2887	434	-	44.9111	low			all	0.73	-0.04	0.0102041	0.0130251	0.0114247	0.0518439	203.34	weibull	Framingham model validation	x				x
https://doi.org/10.1093/ajh/hpt229	Zheng et al.	2013	2 year	2	China	24434	1881.42	-	47.9	low			all	0.537	-0.026	0.00663265	0.00690427	0.00675839	0.0266829	8227.1	weibull	Framingham validation	x				x		estimated outcomes
https://doi.org/10.1093/ajh/hpt229	Zheng et al.	2013	Median 4.8 years, 4 year risk	4.8	China	24434	8675	47.9 (SE: 10.2)	47.9	low			all	0.61	-0.016	0.00408163	0.00374441	0.0036626	0.0171588	2287.7	weibull	Framingham validation	x				x
https://doi.org/10.1253/circj.CJ-15-1334	Lim et al.	2016	-	4	Korea	69918	12978	-	50.3	low			all	0.729		0	0.00243587	0.00216996	0	?	weibull	FR validation, recalibrated	x				x
https://doi.org/10.1038/s41371-019-0226-7	Kadomatsu et al.	2019	-	5	Japan	3373	?	?					all	0.829	-0.046	0.0117347	#VALUE!	#VALUE!	0.0832012	3.36	weibull	Framingham	x				x
https://doi.org/10.1111/jch.13855	Syllos et al.	2019	-	4	Brazil	3202	432.27	49.9 (SE: 8.5) (35-70)	49.9	unclear			all	0.827	-0.039	0.00994898	0.0107175	0.00849963	0.0697864	3.78	weibull	Framingham	x				x		Validation set
https://doi.org/10.1038/s41371-020-0314-8	Wang et al.	2020	-	6	China	?	?	?		unclear			all	0.787	-0.017	0.00433673	#VALUE!	#VALUE!	0.0258818	?	weibull	Framingham	x				x
https://doi.org/10.1186/s12889-021-10760-6	Koohi et al.	2021	3 year	3	Iran	5423	319	38.7 (SE: 11.7) (20-69)	38.7				all	0.81	-0.04	0.0102041	0.0124762	0.0095163	0.0665056	? Reported using O:E, 0,69 (0,68-0,7)	weibull	Framingham	x				x
https://doi.org/10.7326/0003-4819-148-2-200801150-00005	Parikh et al.	2008	Median 3.8 years	3.8	USA	1717	796	42.2 (SE: 9.6) (20-69)	42.2	low			all	0.788	0.05	0.0127551	0.0109783	0.0108045	0.0766389	4.35	weibull	Original. Internal				x		-
https://doi.org/10.1161/HYPERTENSIONAHA.109.132373	Kivimäki et al.	2009	Median 5.6 years	5.6	England	6704	2043	-	44.6				all	0.804		0	0.00581544	0.0052645	0	14.3	weibull	Whitehall model. 8207 exams in development. 5472 exams in validation.		x				Same
https://doi.org/10.1016/j.amjmed.2008.10.034	Paynter et al.	2009	8 years	8	USA	5395	1068	Median 51 IQR: 48-56 (45-?)	51				women	0.705	0.06664	0.017	0.00882428	0.00801563	0.0820055	24.6	logistic	Inclusive model			x			-
https://doi.org/10.1016/j.amjmed.2008.10.034	Paynter et al.	2009	8 years	8	USA	5395	1068	-	51		x	nested	women	0.705	0.06664	0.017	0.00882428	0.00801563	0.0820055	20.7	logistic	Simpler			x			-
https://doi.org/10.1016/j.amjmed.2008.10.034	Paynter et al.	2009	8 years	8	USA	5395	1068	-	51		x	nested	women	0.703	0.06664	0.017	0.00884503	0.00804375	0.0816812	12.3	logistic	Simpler with lipids			x			-
https://doi.org/10.1016/j.amjmed.2008.10.034	Paynter et al.	2009	8 years	8	USA	5395	1068	-	51		x	nested	women	0.676	0.06664	0.017	0.00910326	0.00840348	0.0778236	8.8	logistic	BP alone			x			-
https://doi.org/10.1016/j.amjmed.2008.10.034	Paynter et al.	2009	8 years	8	USA	9427	1935	-	51				women	0.714	0.05096	0.013	0.00651372	0.00590161	0.0637904	2.9	logistic	Inclusive model		x
https://doi.org/10.1016/j.amjmed.2008.10.034	Paynter et al.	2009	8 years	8	USA	9427	1935	-	51		x	nested	women	0.708	0.05096	0.013	0.00656198	0.00596574	0.0630036	9.4	logistic	Simpler		x
https://doi.org/10.1016/j.amjmed.2008.10.034	Paynter et al.	2009	8 years	8	USA	9427	1935	-	51		x	nested	women	0.707	0.05096	0.013	0.00656987	0.00597629	0.0628765	6	logistic	Simpler with lipids		x
https://doi.org/10.1016/j.amjmed.2008.10.034	Paynter et al.	2009	8 years	8	USA	9427	1935	-	51		x	nested	women	0.682	0.05096	0.013	0.00675351	0.00622775	0.0600388	4.3	logistic	BP alone		x
https://doi.org/10.1038/jhh.2010.63	Chien et al.	2010	median 6.15 (IQR: 4.04–9.02)	6.15	China	2506	1029	-	52.5265				all	0.709	-0.042	0.0107143	0.0104382	0.0101585	0.0519992	7.4	weibull	Johns Hopkins					x	JH
https://doi.org/10.1038/jhh.2010.63	Chien et al.	2010	median 6.15 (IQR: 4.04–9.02)	6.15	China	2506	1029	-	52.5265		x	nested	all	0.737	-0.039	0.00994898	0.0100561	0.00974439	0.0514008	10.9	weibull	Coef. clinical		x				?
https://doi.org/10.1038/jhh.2010.63	Chien et al.	2010	median 6.15 (IQR: 4.04–9.02)	6.15	China	2506	1029	-	52.5265				all	0.741	-0.04	0.0102041	0.00999696	0.00968087	0.0532506	6.4	weibull	Coef. biochemical		x				?
https://doi.org/10.1038/jhh.2010.63	Chien et al.	2010	median 6.15 (IQR: 4.04–9.02)	6.15	China	2506	1029	-	52.5265		x	discrete nested	all	0.732	-0.04	0.0102041	0.0101284	0.00982222	0.0520893	8.3	discrete	Points, clinical		x				?
https://doi.org/10.1038/jhh.2010.63	Chien et al.	2010	median 6.15 (IQR: 4.04–9.02)	6.15	China	2506	1029	-	52.5265		x	discrete nested	all	0.735	-0.04	0.0102041	0.0100853	0.00977573	0.0524659	13.2	discrete	Points, biochemical		x				?
https://doi.org/10.1161/HYPERTENSIONAHA.109.144220	Kivimäki et al.	2010	Median 5.8	5.8	England	2785	438	-	48.9				all	0.799		0	0.0115364	0.00958211	0	6.5	weibull	Similar to FR, including repeated BP			x			BP change
https://doi.org/10.1161/HYPERTENSIONAHA.109.144220	Kivimäki et al.	2010	Median 5.8	5.8	England	2785	438	-	48.9				all	0.794		0	0.0116605	0.00973103	0	?	weibull	Similar to FR, using "average BP"			x			BP change
https://doi.org/10.1111/j.1751-7176.2010.00343.x	Kshirsagar et al.	2010	3	?	USA	?	?	All: 56 (SE: 9) (45-64 or 65+)	56				all	0.751		0	#VALUE!	#VALUE!	0	?	logistic	Change in time. Outcomes in validation is estimated.			x				All outcomes are estimated from incident in total cohort.
https://doi.org/10.1111/j.1751-7176.2010.00343.x	Kshirsagar et al.	2010	3	?	USA	?	?	-	56				all	0.754		0	#VALUE!	#VALUE!	0	?	logistic	Categorized variables			x				Don't understand the setup here. WHat is the difference between 9 year and end if no one were evicted from the cohort?
https://doi.org/10.1111/j.1751-7176.2010.00343.x	Kshirsagar et al.	2010	3	?	USA	?	?	-	56				all	0.742		0	#VALUE!	#VALUE!	0	?	logistic	Unclear if these are correct. Assumed trained on all data.		x					If any persons were removed, then the cohort sizes are not correct.
https://doi.org/10.1111/j.1751-7176.2010.00343.x	Kshirsagar et al.	2010	3	?	USA	?	?	-	56				all	0.739		0	#VALUE!	#VALUE!	0	?	logistic	Training data		x					Reads as if they only included those that had incidence at each time, i.e. they excluded the hypertensives at last.
https://doi.org/10.1111/j.1751-7176.2010.00343.x	Kshirsagar et al.	2010	3	?	USA	?	?	-	56				all	0.747		0	#VALUE!	#VALUE!	0	?	logistic	Categorized variables		x
https://doi.org/10.1111/j.1751-7176.2010.00343.x	Kshirsagar et al.	2010	6	?	USA	?	?	-	56				all	0.743		0	#VALUE!	#VALUE!	0	?	logistic				x
https://doi.org/10.1111/j.1751-7176.2010.00343.x	Kshirsagar et al.	2010	ever	9	USA	3692	1218.36	-	56				all	0.761		0	0.00834593	0.00778413	0	?	logistic				x
https://doi.org/10.1111/j.1751-7176.2010.00343.x	Kshirsagar et al.	2010	6	?	USA	?	?	-	56				all	0.747		0	#VALUE!	#VALUE!	0	?	logistic	Categorized variables			x
https://doi.org/10.1111/j.1751-7176.2010.00343.x	Kshirsagar et al.	2010	ever	9	USA	3692	1218.36	-	56				all	0.763		0	0.00831746	0.00775222	0	?	logistic	Categorized variables			x
https://doi.org/10.1111/j.1751-7176.2010.00343.x	Kshirsagar et al.	2010	6	?	USA	?	?	-	56				all	0.75		0	#VALUE!	#VALUE!	0	?	logistic	Unclear if these are correct. Assumed trained on all data.		x
https://doi.org/10.1111/j.1751-7176.2010.00343.x	Kshirsagar et al.	2010	ever	9	USA	11302	3795	-	56				all	0.775		0	0.0046322	0.00431089	0	?	logistic	Unclear if these are correct. Assumed trained on all data.		x
https://doi.org/10.1111/j.1751-7176.2010.00343.x	Kshirsagar et al.	2010	6	?	USA	?	?	-	56				all	0.755		0	#VALUE!	#VALUE!	0	?	logistic			x
https://doi.org/10.1111/j.1751-7176.2010.00343.x	Kshirsagar et al.	2010	ever	9	USA	7610	2576.64	-	56				all	0.782		0	0.00555927	0.00516815	0	?	logistic			x
https://doi.org/10.1111/j.1751-7176.2010.00343.x	Kshirsagar et al.	2010	6	?	USA	?	?	-	56				all	0.76		0	#VALUE!	#VALUE!	0	?	logistic	Categorized variables		x
https://doi.org/10.1111/j.1751-7176.2010.00343.x	Kshirsagar et al.	2010	ever	9	USA	7610	2576.64	-	56				all	0.783		0	0.00554843	0.0051563	0	?	logistic	Categorized variables		x
https://doi.org/10.1111/j.1751-7176.2010.00343.x	Kshirsagar et al.	2010	9	?	USA	?	?	-	56				all	0.773		0	#VALUE!	#VALUE!	0	?	logistic				x
https://doi.org/10.1111/j.1751-7176.2010.00343.x	Kshirsagar et al.	2010	9	?	USA	?	?	-	56				all	0.776		0	#VALUE!	#VALUE!	0	?	logistic	Categorized variables			x
https://doi.org/10.1111/j.1751-7176.2010.00343.x	Kshirsagar et al.	2010	9	?	USA	?	?	-	56				all	0.791		0	#VALUE!	#VALUE!	0	?	logistic	Unclear if these are correct. Assumed trained on all data.		x
https://doi.org/10.1111/j.1751-7176.2010.00343.x	Kshirsagar et al.	2010	9	?	USA	?	?	-	56				all	0.8		0	#VALUE!	#VALUE!	0	?	logistic			x
https://doi.org/10.1111/j.1751-7176.2010.00343.x	Kshirsagar et al.	2010	9	?	USA	?	?	-	56				all	0.799		0	#VALUE!	#VALUE!	0	?	logistic	v		x
https://doi.org/10.1161/HYPERTENSIONAHA.109.149609	Muntner et al.	2010	median 1.6 years	1.6	USA	3013	849	-	58.5		x	nested	all	0.701	-0.033	0.00841837	0.0105085	0.0098378	0.040195	?	?	Prehyp		x					Unclear on method used.
https://doi.org/10.1161/HYPERTENSIONAHA.109.149609	Muntner et al.	2010	median 1.6 years	1.6	USA	3013	849	-	58.5				all	0.768	-0.034	0.00867347	0.00954012	0.00867887	0.0487482	?	?	SBP		x
https://doi.org/10.1161/HYPERTENSIONAHA.109.149609	Muntner et al.	2010	median 1.6 years	1.6	USA	3013	849	-	58.5		x	nested	all	0.699	-0.036	0.00918367	0.0105326	0.00986801	0.0436882	?	?	Age x Dia		x
https://doi.org/10.1161/HYPERTENSIONAHA.109.149609	Muntner et al.	2010	median 4.8 years	4.8	USA	3013	849	-	58.5		x	nested	all	?		0	#VALUE!	#VALUE!	#VALUE!	?	?	Prehyp		x
https://doi.org/10.1161/HYPERTENSIONAHA.109.149609	Muntner et al.	2010	median 4.8 years	4.8	USA	3013	849	-	58.5				all	0.773	-0.032	0.00816327	0.00945441	0.00858051	0.0465833	?	?	SBP		x
https://doi.org/10.1161/HYPERTENSIONAHA.109.149609	Muntner et al.	2010	median 4.8 years	4.8	USA	3013	849	-	58.5		x	nested	all	0.691	-0.04	0.0102041	0.0106261	0.00998639	0.0478404	?	?	Age x Dia		x
https://doi.org/10.1097/HJH.0b013e328348fdb2	Bozorgmanesh et al.	2011	Median 6 years	6	Iran	2678	463	37.6 (SE:11.4) (20-?)	37.6				women	0.731	-0.049	0.0125	0.0127638	0.0112955	0.0637038	7.8	weibull	Women.		x					Estimated outcomes from percentage
https://doi.org/10.1097/HJH.0b013e328348fdb2	Bozorgmanesh et al.	2011	Median 6 years	6	Iran	2678	463	-	37.6		x	discrete nested	women	0.727	-0.035	0.00892857	0.0128346	0.0113894	0.0450341	?	discrete	Discretized model		x					Unsure. Not precisely detailed
https://doi.org/10.1097/HJH.0b013e328348fdb2	Bozorgmanesh et al.	2011	Median 6 years	6	Iran	2678	463	-	37.6		x	nested	women	0.668	-0.047	0.0119898	0.013719	0.0126318	0.0541305	7.9	weibull	SBP		x
https://doi.org/10.1097/HJH.0b013e328348fdb2	Bozorgmanesh et al.	2011	Median 6 years	6	Iran	2678	463	-	37.6		x	nested	women	0.72	-0.049	0.0125	0.0129551	0.0115507	0.0621251	27.03	weibull	Age x Dia		x
https://doi.org/10.1097/HJH.0b013e328348fdb2	Bozorgmanesh et al.	2011	Median 6 years	6	Iran	1978	342	40.7 (SE: 13.2) (20-?)	40.7				men	0.741	-0.044	0.0112245	0.014639	0.0128646	0.0585947	8.8	weibull	Men		x
https://doi.org/10.1097/HJH.0b013e328348fdb2	Bozorgmanesh et al.	2011	Median 6 years	6	Iran	1978	342	-	40.7		x	discrete nested	men	0.734	-0.032	0.00816327	0.0147894	0.0130612	0.0418494	?	discrete	Discretized model		x					Unsure. Not precisely detailed
https://doi.org/10.1097/HJH.0b013e328348fdb2	Bozorgmanesh et al.	2011	Median 6 years	6	Iran	1978	342	-	40.7		x	nested	men	0.693	-0.052	0.0132653	0.0155693	0.0141239	0.0624641	12	weibull	SBP		x
https://doi.org/10.1097/HJH.0b013e328348fdb2	Bozorgmanesh et al.	2011	Median 6 years	6	Iran	1978	342	-	40.7		x	nested	men	0.72	-0.054	0.0137755	0.0150749	0.013441	0.0684932	10	weibull	Age x Dia		x
https://doi.org/10.1161/HYPERTENSIONAHA.112.202655	Fava et al.	2012	23 year average	23	Sweden	10781	6856.72	45.2 (SE: 7.4)	45.2		x	nested	all	0.662	-0.021	0.00535714	0.00540198	0.00556397	0.0239477	?	cox			x					Estimated outcomes.
https://doi.org/10.1161/HYPERTENSIONAHA.112.202655	Fava et al.	2012	24 year average	23	Sweden	10781	6856.72		45.2				all	0.664	-0.022	0.00561224	0.00539246	0.00555629	0.025162	?	cox	cGRS		x
https://doi.org/10.1161/HYPERTENSIONAHA.113.01539	Carson et al.	2013	Median 5 years	5	USA	4388	1179	-	24.9				all	0.81	-0.03	0.00765306	0.00736237	0.00650537	0.0498126	?	weibull	Age x Dia		x					many more, this was the best
https://doi.org/10.1111/jch.12080	Lim et al.	2013	4 year	4	Korea	1907	336	-	50.48				all	0.79	-0.05	0.0127551	0.013579	0.0115074	0.0771791	4.17	weibull	Same as FR, retrained			x
https://doi.org/10.1097/HJH.0b013e328364a16d	Völzke et al.	2013	mean 5.3 (SE: 0.6)	5.3	German	802	157	NT: 41 (SE: 13.6), HT: 50.5 (SE: 13.8)	42.8597				all	0.79	-0.08	0.0204082	0.0201143	0.0172493	0.124239	11.82	bayes_net				x
https://doi.org/10.1097/HJH.0b013e328364a16d	Völzke et al.	2013	mean 5.4 (SE: 0.2)	5.4	Danish	2887	434	NT: 44.4 (SE: 7.4), HT: 47.8 (SE: 7.1)	44.9111	low			all	0.77	-0.06	0.0153061	0.0122241	0.0103815	0.0868178	40.6	bayes_net						x
https://doi.org/10.1186/1753-6561-8-S1-S78	Choi et al.	2014	?		USA	850 (20 families)	?	?			x	not clear on timeframe	?	0.839		0	#VALUE!	#VALUE!	0	?	cox	Marginal model		x					Highly correlated data, consider dropping for not being for a general population
https://doi.org/10.1186/1753-6561-8-S1-S78	Choi et al.	2014	-		USA	850	-	-			x		?	0.973		0	#VALUE!	#VALUE!	0	?	cox	Conditional model		x					-
https://doi.org/10.1111/jch.12702	Niiranen et al.	2014	Approx 10 years	10	Finland	2045	?	Mean 52.7 (SE: 14.8) med 51 (30-98) for total	52.7		x	nested	all	0.731		0	#VALUE!	#VALUE!	0	?	logistic			x
https://doi.org/10.1111/jch.12702	Niiranen et al.	2014	-	10	Finland	2045	-	-	52.7				all	0.733		0	#VALUE!	#VALUE!	0	?	logistic	Added GRS		x
https://doi.org/10.1038/hr.2014.159	Otsuka et al.	2014	Median 4 years	4	Japan	3005	408.25	38.8 (SE:8.9)	38.8				men	0.861	-0.033	0.00841837	0.00996102	0.00755943	0.0706293	15.2	cox	Only men			x				Estimated outcomes
https://doi.org/10.1038/hr.2014.159	Otsuka et al.	2014	-	4	Japan	3005	408.25	-	38.8		x	nested	men	0.858	-0.036	0.00918367	0.0100627	0.00766957	0.0757287	9.3	discrete	-			x
https://doi.org/10.1371/journal.pone.0131603	Lim et al.	2015	4 year	4	Korea	5632	?	50.9 (SE: 8.9) (40-69)	50.9		x	nested	all	0.81	-0.028	0.00714286	#VALUE!	#VALUE!	0.0464815	6.919	logistic			x					Some CV done, but very unclear in what precisely
https://doi.org/10.1371/journal.pone.0131603	Lim et al.	2015	-	4	Korea	-	-	-	50.9		x	nested	all	0.811	?	#VALUE!	#VALUE!	#VALUE!	#VALUE!	6.754	logistic	Added cGRS		x
https://doi.org/10.1371/journal.pone.0131603	Lim et al.	2015	-	4	Korea	-	-	-	50.9				all	0.811	-0.028	0.00714286	#VALUE!	#VALUE!	0.0466706	5.711	logistic	Added wGRS		x
https://doi.org/10.1371/journal.pone.0131603	Lim et al.	2015	-	4	Korea	-	-	-	50.9		x	nested	all	0.811	?	#VALUE!	#VALUE!	#VALUE!	#VALUE!	7.699	logistic	Added wGRS Category		x
https://doi.org/10.1161/HYPERTENSIONAHA.115.05961	Lu et al.	2015	Mean 7.9 years	7.9	China	7724	2559	InterASIA: 48.56 (SE: 9.7)	48.56		x	nested	all	0.65	-0.026	0.00663265	0.0065899	0.00635659	0.0291646	?	logistic			x
https://doi.org/10.1161/HYPERTENSIONAHA.115.05961	Lu et al.	2015	-	7.9	China	7724	2559	-	48.56		x	nested	all	0.655	-0.026	0.00663265	0.00656314	0.00632237	0.0293617	?	logistic	with GRS		x
https://doi.org/10.1161/HYPERTENSIONAHA.115.05961	Lu et al.	2015	-	7.9	China	7724	2559	-	48.56		x	nested	all	0.683	-0.025	0.00637755	0.00639585	0.00611411	0.0294675	?	logistic	Added variables		x
https://doi.org/10.1161/HYPERTENSIONAHA.115.05961	Lu et al.	2015	-	7.9	China	7724	2559	-	48.56		x	nested	all	0.687	-0.025	0.00637755	0.00636949	0.00608203	0.0296706	?	logistic	with GRS		x
https://doi.org/10.1161/HYPERTENSIONAHA.115.05961	Lu et al.	2015	-	7.9	China	7724	2559	-	48.56		x	nested	all	0.774	-0.023	0.00586735	0.00563268	0.00523279	0.0335653	?	logistic	Added variables		x
https://doi.org/10.1161/HYPERTENSIONAHA.115.05961	Lu et al.	2015	-	7.9	China	7724	2559	-	48.56				all	0.777	-0.0227	0.00579082	0.00560127	0.00519806	0.0334436	?	logistic	with GRS		x
https://doi.org/10.1177/1010539515604701	Sathish et al.	2015	Mean 7.1 (SE:0.2)	7.1	India	297	70	36.1 (SE: 13.7) (15-64)	36.1				all	0.802	-0.108	0.027551	0.0301604	0.0262709	0.177164	?	logistic			x
http://dx.doi.org/10.5888/pcd12.150192	Zhang et al	2015	5 year follow up	5	China	10239	2894	FOR TOTAL NT: 41.37 (SE: 12.37) (18-88) HT: 53.62 (14.24)	44.8324				men	0.755		0	0.00528542	0.00483893	0	?	cox	Men		x
http://dx.doi.org/10.5888/pcd12.150192	Zhang et al	2015	-	5	China	10239	2894	-	44.8324				men	0.755		0	0.00528542	0.00483893	0	?	cox	-				x
http://dx.doi.org/10.5888/pcd12.150192	Zhang et al	2015	-	5	China	7232	899	-	42.8928				women	0.801		0	0.00786382	0.00637441	0	?	cox	Women		x
http://dx.doi.org/10.5888/pcd12.150192	Zhang et al	2015	-	5	China	7232	899	-	42.8928				women	0.8		0	0.00788112	0.00639548	0	?	cox	-				x
https://doi.org/10.1038/jhh.2016.23	Chen et al.	2016	Median 4. years	4	China	7537	2021	HT: 46.04(SE: 12.25), NT: 40.15(SE: 11.01)	41.7294	unclear			men	0.76	-0.019	0.00484694	0.00621017	0.00563502	0.026584	?	cox	Men				x			10 fold cv
https://doi.org/10.1038/jhh.2016.23	Chen et al.	2016	-	4	China	7537	2021	-	41.7294	unclear			men	0.761	-0.019	0.00484694	0.00619966	0.00562271	0.0266603	?	cox	-			x				internal
https://doi.org/10.1038/jhh.2016.23	Chen et al.	2016	-	4	China	4960	764	HT: 46.11 (SE: 12.41), NT: 38.29 (SE: 9,92)	39.4945	unclear			women	0.749	-0.024	0.00612245	0.00956481	0.00828135	0.0325857	?	cox	Women				x			10 fold cv
https://doi.org/10.1038/jhh.2016.23	Chen et al.	2016	-	4	China	4960	764	-	39.4945	unclear			women	0.753	-0.024	0.00612245	0.00950406	0.00820256	0.0329382	?	cox	-			x				internal
https://doi.org/10.1253/circj.CJ-15-1334	Lim et al.	2016	4 year follow up	4	Korea	69918	12978	50.3 (SE:7.5)	50.3	low			all	0.733		0	0.00242226	0.00215216	0	14.62	weibull	Koges validation					x
https://doi.org/10.1253/circj.CJ-15-1334	Lim et al.	2016	-	4	Korea	69918	12978	-	50.3				all	0.707		0	0.00250593	0.0022636	0	?	logistic	Simple BP model, logistic regression		x
https://doi.org/10.1097/MD.0000000000004143	Ramezankhani et al.	2016	Median 8.7 (IQR: 8.5-10.6)	8.7	Iran	6205	1467	38.6 (SE: 12.7) (20-?)	38.6				all	0.78	-0.05	0.0127551	0.00688376	0.0060806	0.0745875	?	decision_tree	All pop. cart			x				Class balancing. All have BRIER
https://doi.org/10.1097/MD.0000000000004143	Ramezankhani et al.	2016	-	8.7	Iran	6205	1467	38.6 (SE: 12.7) (20-?)	40.1				all	0.73	-0.06	0.0153061	0.00747248	0.00679175	0.0779035	?	decision_tree	All pop. quest			x				-
https://doi.org/10.1097/MD.0000000000004143	Ramezankhani et al.	2016	-	8.7	Iran	6205	1467	38.6 (SE: 12.7) (20-?)	37.4				all	0.77	-0.05	0.0127551	#REF!	#REF!	0.0722478	?	decision_tree	All pop. c5			x				-
https://doi.org/10.1097/MD.0000000000004143	Ramezankhani et al.	2016	-	8.7	Iran	2763	731	40.1 (SE: 13.5) (20-?)	38.6				men	0.73	-0.08	0.0204082	0.0107876	0.0099147	0.104131	?	decision_tree	Men, cart			x
https://doi.org/10.1097/MD.0000000000004143	Ramezankhani et al.	2016	-	8.7	Iran	2763	731	40.1 (SE: 13.5) (20-?)	40.1				men	0.7	-0.07	0.0178571	0.0112047	0.0104355	0.0853276	?	decision_tree	Men, quest			x
https://doi.org/10.1097/MD.0000000000004143	Ramezankhani et al.	2016	-	8.7	Iran	2763	731	40.1 (SE: 13.5) (20-?)	37.4				men	0.72	-0.07	0.0178571	0.010934	0.010095	0.088932	?	decision_tree	Men, c5			x
https://doi.org/10.1097/MD.0000000000004143	Ramezankhani et al.	2016	-	8.7	Iran	3442	736	38.6 (SE: 12.7) (20-?)	38.6				women	0.81	-0.07	0.0178571	0.00645901	0.00559418	0.11713	?	decision_tree	Women, cart			x
https://doi.org/10.1097/MD.0000000000004143	Ramezankhani et al.	2016	-	8.7	Iran	3442	736	38.6 (SE: 12.7) (20-?)	40.1				women	0.79	-0.07	0.0178571	0.00939053	0.00813697	0.108454	?	decision_tree	Women, quest			x
https://doi.org/10.1097/MD.0000000000004143	Ramezankhani et al.	2016	-	8.7	Iran	3442	736	38.6 (SE: 12.7) (20-?)	37.4				women	0.81	-0.07	0.0178571	0.00898766	0.00767257	0.11713	?	decision_tree	Women, c5			x
https://doi.org/10.1111/jch.13270	Kanegae et al.	2017	Mean 2.4 val	2.4	Japan	14168	1651.65	Val: 43.5 (SE: 13) (18-83)	43.5				all	0.846	-0.128	0.0326531	0.00514011	0.00391146	0.264356	8.7	cox	Val, estimated outcomes					x
https://doi.org/10.1111/jch.13270	Kanegae et al.	2017	-	2.4	Japan	63495	7402	Train: 42.8 (SE:11.6) (18-83)	42.8				all	0.884	-0.0379	0.00966837	0.00211994	0.00151587	0.0950403	?	cox	Training Simplified, without biomarkers		x
https://doi.org/10.1111/jch.13270	Kanegae et al.	2017	Mean 3.4 train	3.4	Japan	63495	7402	Train: 42.8 (SE:11.6) (18-83)	42.8				all	0.885	-0.038	0.00969388	0.00211101	0.00150668	0.0960296	13.6	cox	Training		x					Two different datasets used for derivation and validation
https://doi.org/10.1161/HYPERTENSIONAHA.117.10368	Koivistoinen et al.	2018	4 year	4	Finland	1183	88	38 (SE:5) (30-45)	38				all	0.833	-0.077	0.0196429	0.0226018	0.0168681	0.143372	?	logistic			x
https://doi.org/10.1161/HYPERTENSIONAHA.117.10368	Koivistoinen et al.	2018	-	4	Finland	1183	88	-	38		x	nested	all	0.809	-0.084	0.0214286	0.0240192	0.018583	0.140566	?	logistic	Removal of PWV		x
https://doi.org/10.1371/journal.pone.0195344	Sakr et al.	2018	10 year	10	USA	23095	8083.25	49 (SE: 12) (17-96)	49				all	0.67		0	0.00369631	0.00356321	0	?	ANN	SMOTE 10 fold cv.				x			Has RMSE reported. Lots of preprocessing of data.
https://doi.org/10.1371/journal.pone.0195344	Sakr et al.	2018	-	10	USA	23095	8083.25	-	49				all	0.69		0	0.00362331	0.00347566	0	?	LB	-				x			Outcomes are estimated.
https://doi.org/10.1371/journal.pone.0195344	Sakr et al.	2018	-	10	USA	23095	8083.25	-	49				all	0.67		0	0.00369631	0.00356321	0	?	LWB	-				x
https://doi.org/10.1371/journal.pone.0195344	Sakr et al.	2018	-	10	USA	23095	8083.25	-	49				all	0.93		0	0.0018414	0.00161765	0	?	RTF	-				x
https://doi.org/10.1371/journal.pone.0195344	Sakr et al.	2018	-	10	USA	23095	8083.25	-	49				all	0.7		0	0.00358347	0.00342872	0	?	bayes_net	-				x
https://doi.org/10.1371/journal.pone.0195344	Sakr et al.	2018	-	10	USA	23095	8083.25	-	49				all	0.71		0	0.00354134	0.00337963	0	?	SVM	-				x
https://doi.org/10.1371/journal.pone.0195344	Sakr et al.	2018	-	10	USA	23095	8083.25	-	49				all	0.65		0	0.00376061	0.00364245	0	?	ANN	SMOTE hold out 70/30			x
https://doi.org/10.1371/journal.pone.0195344	Sakr et al.	2018	-	10	USA	23095	8083.25	-	49				all	0.73		0	0.00345006	0.00327488	0	?	LB	-			x
https://doi.org/10.1371/journal.pone.0195344	Sakr et al.	2018	-	10	USA	23095	8083.25	-	49				all	0.69		0	0.00362331	0.00347566	0	?	LWB	-			x
https://doi.org/10.1371/journal.pone.0195344	Sakr et al.	2018	-	10	USA	23095	8083.25	-	49				all	0.82		0	0.0029106	0.00268623	0	?	RTF	-			x
https://doi.org/10.1371/journal.pone.0195344	Sakr et al.	2018	-	10	USA	23095	8083.25	-	49				all	0.83		0	0.00283577	0.00260765	0	?	bayes_net	-			x
https://doi.org/10.1371/journal.pone.0195344	Sakr et al.	2018	-	10	USA	23095	8083.25	-	49				all	0.72		0	0.00349689	0.00332836	0	?	SVM	-			x
https://doi.org/10.1371/journal.pone.0195344	Sakr et al.	2018	-	10	USA	23095	8083.25	-	49				all	0.66		0	0.00372953	0.00360386	0	?	ANN	SMOTE hold out 80/20			x
https://doi.org/10.1371/journal.pone.0195344	Sakr et al.	2018	-	10	USA	23095	8083.25	-	49				all	0.72		0	0.00349689	0.00332836	0	?	LB	-			x
https://doi.org/10.1371/journal.pone.0195344	Sakr et al.	2018	-	10	USA	23095	8083.25	-	49				all	0.69		0	0.00362331	0.00347566	0	?	LWB	-			x
https://doi.org/10.1371/journal.pone.0195344	Sakr et al.	2018	-	10	USA	23095	8083.25	-	49				all	0.81		0	0.00298212	0.00276194	0	?	RTF	-			x
https://doi.org/10.1371/journal.pone.0195344	Sakr et al.	2018	-	10	USA	23095	8083.25	-	49				all	0.83		0	0.00283577	0.00260765	0	?	bayes_net	-			x
https://doi.org/10.1371/journal.pone.0195344	Sakr et al.	2018	-	10	USA	23095	8083.25	-	49				all	0.72		0	0.00349689	0.00332836	0	?	SVM	-			x
https://doi.org/10.2196/jmir.9268	Ye et al.	2018	-	1	USA	680810	60065	-			x	possible dataleakage issues	all	0.87		0	0.000774075	0.000548992	0	?	XGBoost	validation					x		-
https://doi.org/10.2196/jmir.9268	Ye et al.	2018	1 year	1	USA	823627	92512	(Not well reported, categories of 4)			x	possible dataleakage issues	all	0.917		0	0.000507137	0.000335932	0	?	XGBoost	Training		x					Possible data-leakage.
https://doi.org/10.1186/s12986-019-0402-3	Baghbani-Oskouei et al.	2019	median 6.32 (IQR: 5.76-6.84)	6.32	Iran	2814	594	39.4 (SE: 13)	39.4		x	nested	all	0.716		0	0.0117717	0.0106767	0	?	cox	All, insulin 1		x
https://doi.org/10.1186/s12986-019-0402-3	Baghbani-Oskouei et al.	2019	-	6.32	Iran	2814	594	-	39.4		x	nested	all	0.797		0	0.010283	0.00885057	0	?	cox	All, insulin 2		x
https://doi.org/10.1186/s12986-019-0402-3	Baghbani-Oskouei et al.	2019	-	6.32	Iran	2814	594	-	39.4				all	0.801		0	0.0101939	0.00874752	0	?	cox	All, insulin 3		x
https://doi.org/10.1186/s12986-019-0402-3	Baghbani-Oskouei et al.	2019	-	6.32	Iran	2814	594	-	39.4		x	nested	all	0.714		0	0.0118014	0.0107158	0	?	cox	All, HOMA-IR 1		x
https://doi.org/10.1186/s12986-019-0402-3	Baghbani-Oskouei et al.	2019	-	6.32	Iran	2814	594	-	39.4		x	nested	all	0.796		0	0.010305	0.00887613	0	?	cox	All, HOMA-IR 2		x
https://doi.org/10.1186/s12986-019-0402-3	Baghbani-Oskouei et al.	2019	-	6.32	Iran	2814	594	-	39.4				all	0.801		0	0.0101939	0.00874752	0	?	cox	All, HOMA-IR 3		x
https://doi.org/10.1186/s12986-019-0402-3	Baghbani-Oskouei et al.	2019	-	6.32	Iran	2814	594	-	39.4		x	nested	all	0.716		0	0.0117717	0.0106767	0	?	cox	All, IGR 1		x
https://doi.org/10.1186/s12986-019-0402-3	Baghbani-Oskouei et al.	2019	-	6.32	Iran	2814	594	-	39.4		x	nested	all	0.798		0	0.0102609	0.00882492	0	?	cox	All, IGR 2		x
https://doi.org/10.1186/s12986-019-0402-3	Baghbani-Oskouei et al.	2019	-	6.32	Iran	2814	594	-	39.4				all	0.802		0	0.0101714	0.00872156	0	?	cox	All, IGR 3		x
https://doi.org/10.1186/s12986-019-0402-3	Baghbani-Oskouei et al.	2019	-	6.32	Iran	1123	253	? (Reported in quartiles per insulin stuff)			x	nested	men	0.683		0	0.0189059	0.0175307	0	?	cox	Men, insulin 1		x
https://doi.org/10.1186/s12986-019-0402-3	Baghbani-Oskouei et al.	2019	-	6.32	Iran	1123	253	?			x	nested	men	0.769		0	0.0168027	0.0148601	0	?	cox	Men, insulin 2		x
https://doi.org/10.1186/s12986-019-0402-3	Baghbani-Oskouei et al.	2019	-	6.32	Iran	1123	253	?					men	0.769		0	0.0168027	0.0148601	0	?	cox	Men, insulin 3		x
https://doi.org/10.1186/s12986-019-0402-3	Baghbani-Oskouei et al.	2019	-	6.32	Iran	1123	253	?			x	nested	men	0.692		0	0.0187281	0.017289	0	?	cox	Men, HOMA-IR 1		x
https://doi.org/10.1186/s12986-019-0402-3	Baghbani-Oskouei et al.	2019	-	6.32	Iran	1123	253	?			x	nested	men	0.769		0	0.0168027	0.0148601	0	?	cox	Men, HOMA-IR 2		x
https://doi.org/10.1186/s12986-019-0402-3	Baghbani-Oskouei et al.	2019	-	6.32	Iran	1123	253	?					men	0.769		0	0.0168027	0.0148601	0	?	cox	Men, HOMA-IR 3		x
https://doi.org/10.1186/s12986-019-0402-3	Baghbani-Oskouei et al.	2019	-	6.32	Iran	1123	253	?			x	nested	men	0.684		0	0.0188866	0.0175043	0	?	cox	Men, IGR 1		x
https://doi.org/10.1186/s12986-019-0402-3	Baghbani-Oskouei et al.	2019	-	6.32	Iran	1123	253	?			x	nested	men	0.769		0	0.0168027	0.0148601	0	?	cox	Men, IGR 2		x
https://doi.org/10.1186/s12986-019-0402-3	Baghbani-Oskouei et al.	2019	-	6.32	Iran	1123	253	?					men	0.77		0	0.0167726	0.0148241	0	?	cox	Men, IGR 3		x
https://doi.org/10.1186/s12986-019-0402-3	Baghbani-Oskouei et al.	2019	-	6.32	Iran	1691	341	?			x	nested	women	0.742		0	0.0149005	0.0132548	0	?	cox	Women, insulin 1		x
https://doi.org/10.1186/s12986-019-0402-3	Baghbani-Oskouei et al.	2019	-	6.32	Iran	1691	341	?			x	nested	women	0.821		0	0.0127591	0.0107068	0	?	cox	Women, insulin 2		x
https://doi.org/10.1186/s12986-019-0402-3	Baghbani-Oskouei et al.	2019	-	6.32	Iran	1691	341	?					women	0.828		0	0.0125295	0.0104499	0	?	cox	Women, insulin 3		x
https://doi.org/10.1186/s12986-019-0402-3	Baghbani-Oskouei et al.	2019	-	6.32	Iran	1691	341	?			x	nested	women	0.738		0	0.0149892	0.0133675	0	?	cox	Women, HOMA-IR 1		x
https://doi.org/10.1186/s12986-019-0402-3	Baghbani-Oskouei et al.	2019	-	6.32	Iran	1691	341	?			x	nested	women	0.819		0	0.0128234	0.0107793	0	?	cox	Women, HOMA-IR 2		x
https://doi.org/10.1186/s12986-019-0402-3	Baghbani-Oskouei et al.	2019	-	6.32	Iran	1691	341	?					women	0.827		0	0.0125628	0.0104869	0	?	cox	Women, HOMA-IR 3		x
https://doi.org/10.1186/s12986-019-0402-3	Baghbani-Oskouei et al.	2019	-	6.32	Iran	1691	341	?			x	nested	women	0.74		0	0.0149451	0.0133114	0	?	cox	Women, IGR 1		x
https://doi.org/10.1186/s12986-019-0402-3	Baghbani-Oskouei et al.	2019	-	6.32	Iran	1691	341	?			x	nested	women	0.822		0	0.0127268	0.0106705	0	?	cox	Women, IGR 2		x
https://doi.org/10.1186/s12986-019-0402-3	Baghbani-Oskouei et al.	2019	-	6.32	Iran	1691	341	?					women	0.828		0	0.0125295	0.0104499	0	?	cox	Women, IGR 3		x
https://onlinelibrary.wiley.com/doi/10.1111/jch.13614	Bello-Chovallo et al.	2019	Average 2.4 years	2.4	Mexico	3974	592	? (25-69)			x	nested	all	0.579		0	0.0126657	0.0121845	0	?	cox	METS-IR		x					This is claimed as best of the 4 candidates from authors based on AIC.
https://onlinelibrary.wiley.com/doi/10.1111/jch.13614	Bello-Chovallo et al.	2019	-	2.4	Mexico	3974	592	-			x	nested	all	0.599		0	0.0125528	0.011949	0	?	cox	BP + METS-IR		x
https://onlinelibrary.wiley.com/doi/10.1111/jch.13614	Bello-Chovallo et al.	2019	-	2.4	Mexico	3974	592	-					all	0.643		0	0.0122119	0.0113408	0	?	cox	FR + METS-IR		x
https://onlinelibrary.wiley.com/doi/10.1111/jch.13614	Bello-Chovallo et al.	2019	-	2.4	Mexico	3974	592	-			x	nested	all	0.53		0	0.0128343	0.0126527	0	?	cox	TyG		x
https://onlinelibrary.wiley.com/doi/10.1111/jch.13614	Bello-Chovallo et al.	2019	-	2.4	Mexico	3974	592	-			x	nested	all	0.573		0	0.0126946	0.0122501	0	?	cox	BP + TyG		x
https://onlinelibrary.wiley.com/doi/10.1111/jch.13614	Bello-Chovallo et al.	2019	-	2.4	Mexico	3974	592	-					all	0.64		0	0.0122392	0.0113862	0	?	cox	FR + TyG		x
https://onlinelibrary.wiley.com/doi/10.1111/jch.13614	Bello-Chovallo et al.	2019	-	2.4	Mexico	3974	592	-			x	nested	all	0.518		0	0.0128525	0.0127437	0	?	cox	TG/HDL-C		x
https://onlinelibrary.wiley.com/doi/10.1111/jch.13614	Bello-Chovallo et al.	2019	-	2.4	Mexico	3974	592	-			x	nested	all	0.594		0	0.0125834	0.0120103	0	?	cox	BP + TG/HDL-C		x
https://onlinelibrary.wiley.com/doi/10.1111/jch.13614	Bello-Chovallo et al.	2019	-	2.4	Mexico	3974	592	-					all	0.643		0	0.0122119	0.0113408	0	?	cox	FR + TG/HDL-C		x
https://onlinelibrary.wiley.com/doi/10.1111/jch.13614	Bello-Chovallo et al.	2019	-	2.4	Mexico	3974	592	-			x	nested	all	0.571		0	0.0127037	0.0122714	0	?	cox	HOMA-IR		x
https://onlinelibrary.wiley.com/doi/10.1111/jch.13614	Bello-Chovallo et al.	2019	-	2.4	Mexico	3974	592	-			x	nested	all	0.596		0	0.0125713	0.011986	0	?	cox	BP + HOMA-IR		x
https://onlinelibrary.wiley.com/doi/10.1111/jch.13614	Bello-Chovallo et al.	2019	-	2.4	Mexico	3974	592	-					all	0.647		0	0.0121745	0.0112793	0	?	cox	FR + HOMA-IR		x
https://doi.org/10.1161/HYPERTENSIONAHA.119.13735	Flores-Guerreo et al.	2019	Median 8.6 years	8.6	Netherlands	4169	924	49.2 (SE: 10.3) (28-75)	49.2		x	nested	all	0.809	-0.001	0.000255102	0.0080801	0.00693783	0.00165095	?	cox			x
https://doi.org/10.1161/HYPERTENSIONAHA.119.13735	Flores-Guerreo et al.	2019	-	8.6	Netherlands	4169	924	-	49.2				all	0.811	-0.001	0.000255102	0.00804231	0.00689506	0.0016643	?	cox	Added BCAA		x
https://doi.org/10.1097/HJH.0000000000001995	Ishida et al.	2019	Median 3 years, 11 months	3.91667	Japan	1344	224	Median 51 (IQR ? 43-58)	51		x	nested	all	0.79	-0.06	0.0153061	0.0165378	0.0139344	0.0927724	?	?			x
https://doi.org/10.1097/HJH.0000000000001995	Ishida et al.	2019	-	3.91667	Japan	1344	224	-	51				all	0.8	-0.07	0.0178571	0.0161911	0.0135199	0.11255	?	?	Added ABI		x
https://doi.org/10.1038/s41371-019-0226-7	Kadomatsu et al.	2019	Median 5 year (IQR: 4.8-5.3)	5	Japan	3936	324	51.3 +/- 9.19 (?-60)	51.3		x	nested	all	0.799	-0.049	0.0125	0.012853	0.0101369	0.0781493	4.6	logistic	Age + sbp		x
https://doi.org/10.1038/s41371-019-0226-7	Kadomatsu et al.	2019	-	5	Japan	3936	324	-	51.3		x	nested	all	approx 0,81	-0.06	0.0153061	#VALUE!	#VALUE!	#VALUE!	7.4	logistic	added smoking		x
https://doi.org/10.1038/s41371-019-0226-7	Kadomatsu et al.	2019	-	5	Japan	3936	324	-	51.3		x	nested	all	approx 0,82	-0.04	0.0102041	#VALUE!	#VALUE!	#VALUE!	9.7	logistic	added dbp		x
https://doi.org/10.1038/s41371-019-0226-7	Kadomatsu et al.	2019	-	5	Japan	3936	324	-	51.3		x	nested	all	approx 0,82	-0.04	0.0102041	#VALUE!	#VALUE!	#VALUE!	10	logistic	added drinking habit		x
https://doi.org/10.1038/s41371-019-0226-7	Kadomatsu et al.	2019	-	5	Japan	3936	324	-	51.3		x	nested	all	approx 0,82	-0.04	0.0102041	#VALUE!	#VALUE!	#VALUE!	12.5	logistic	added bmi		x
https://doi.org/10.1038/s41371-019-0226-7	Kadomatsu et al.	2019	-	5	Japan	3936	324	-	51.3		x	nested	all	approx 0,82	-0.04	0.0102041	#VALUE!	#VALUE!	#VALUE!	11.9	logistic	added sex		x
https://doi.org/10.1038/s41371-019-0226-7	Kadomatsu et al.	2019	-	5	Japan	3936	324	-	51.3		x	nested	all	approx 0,825	-0.04	0.0102041	#VALUE!	#VALUE!	#VALUE!	8.6	logistic	added parhyp		x
https://doi.org/10.1038/s41371-019-0226-7	Kadomatsu et al.	2019	-	5	Japan	3936	324	-	51.3		x	nested	all	approx 0,825	-0.04	0.0102041	#VALUE!	#VALUE!	#VALUE!	7.4	logistic	added diabetes		x
https://doi.org/10.1038/s41371-019-0226-7	Kadomatsu et al.	2019	-	5	Japan	3936	324	-	51.3				all	0.826	-0.044	0.0112245	0.0120499	0.00915391	0.0784478	7.06	logistic	all variables, in in a 60/40 split		x (?)	x (?)				Unclear what they did precisely. recheck
https://doi.org/10.1038/s41371-019-0226-7	Kadomatsu et al.	2019	-	5	Japan	3936	324	-	51.3	low			all	0.83	-0.004	0.00102041	0.0119224	0.00900238	0.00723209	12.1	logistic	-				x
https://doi.org/10.1038/s41371-019-0226-7	Kadomatsu et al.	2019	-	5	Japan	3373	-	-			x	discrete nested	all	0.826	-0.044	0.0112245	#VALUE!	#VALUE!	0.0784478	?	weibull	Risk sheet		x (?)	x (?)
https://doi.org/10.1038/s41371-019-0226-7	Kadomatsu et al.	2019	-	5	Japan	3812	?	?			x	discrete nested	all	0.83	-0.043	0.0109694	#VALUE!	#VALUE!	0.0780923	7.85	logistic	added biochemical		x (?)	x (?)
https://doi.org/10.1111/jch.13759	Kanegae et al.	2019	1 year	1	Japan	4564	668	46.4 (SE:12.1) (All)	46.4		x	nested	all	0.877		0	0.0069973	0.00464344	0	?	XGBoost	Validation, estimated outcomes			x				Uses repeat measurements.
https://doi.org/10.1111/jch.13759	Kanegae et al.	2019	-	1	Japan	4564	668	-	46.4		x	nested	all	0.859		0	0.00788776	0.00606552	0	?	logistic	-			x
https://doi.org/10.1111/jch.13759	Kanegae et al.	2019	-	1	Japan	4564	668	-	46.4				all	0.881		0	0.00726972	0.00541395	0	?	Ensemble	XGBoost + logistic			x
https://doi.org/10.1111/jch.13759	Kanegae et al.	2019	-	1	Japan	13694	2004	-	46.4		x	nested	all	0.976		0	0.00188214	0.00112434	0	?	XGBoost	Training, estimated outcomes		x
https://doi.org/10.1111/jch.13759	Kanegae et al.	2019	-	1	Japan	13694	2004	-	46.4		x	nested	all	0.855		0	0.00461432	0.00356715	0	?	logistic	-		x
https://doi.org/10.1111/jch.13759	Kanegae et al.	2019	-	1	Japan	13694	2004	-	46.4				all	0.992		0	0.00108335	0.000608004	0	?	Ensemble	XGBoost + logistic		x
https://doi.org/10.1111/jch.13667	Park et al.	2019	10 year	10	Korea	2296	693	Reported in quintiles (40-69)	49.96				men	0.6353	-0.0483	0.0123214	0.012533	0.0120653	0.0532386	?	cox	men		x
https://doi.org/10.1111/jch.13667	Park et al.	2019	-	10	Korea	2296	693		49.96				men	0.6436	-0.0479	0.0122194	0.012457	0.0119614	0.0533321	?	cox	with BMI		x
https://doi.org/10.1111/jch.13667	Park et al.	2019	-	10	Korea	2296	693		49.96				men	0.6422	-0.0483	0.0123214	0.0124702	0.0119792	0.0536844	?	cox	with WC		x
https://doi.org/10.1111/jch.13667	Park et al.	2019	-	10	Korea	2296	693	-	49.96				men	0.6424	-0.0486	0.012398	0.0124683	0.0119767	0.0540321	?	cox	with WHR		x
https://doi.org/10.1111/jch.13667	Park et al.	2019	-	10	Korea	2568	655	-	50.08				women	0.6973	-0.0466	0.0118878	0.0117974	0.0109667	0.0564049	?	cox	women		x
https://doi.org/10.1111/jch.13667	Park et al.	2019	-	10	Korea	2568	655	-	50.08				women	0.7017	-0.0459	0.0117092	0.0117384	0.0108905	0.0560236	?	cox	with BMI		x
https://doi.org/10.1111/jch.13667	Park et al.	2019	-	10	Korea	2568	655	-	50.08				women	0.7008	-0.0464	0.0118367	0.0117505	0.0109062	0.0565373	?	cox	with WC		x
https://doi.org/10.1111/jch.13667	Park et al.	2019	-	10	Korea	2568	655	-	50.08				women	0.6994	-0.0465	0.0118622	0.0117694	0.0109305	0.0565077	?	cox	with WHR		x
https://doi.org/10.1111/jch.13855	Syllos et al.	2019	4 year	4	Brazil	8027	1088	49.9 (SE: 8.5) (35-70)	49.9				all	?		0	#VALUE!	#VALUE!	#VALUE!	?	?	?		?
https://doi.org/10.1111/jch.13855	Syllos et al.	2019	-	4	Brazil	3202	432.27	49.9 (SE: 8.5) (35-70)	49.9				all	0.83	-0.039	0.00994898	0.010632	0.00840124	0.0707711	8.22	logistic	Retrained FR			x				Assuming ok to weight. Randomly sampled
https://doi.org/10.7189/jogh.09.020601	Xu et al.	2019	6 year	6	China	1853	432	52 (IQR: 44-59) (35-74)	52				men	0.73555		0	0.0136359	0.012341	0	?	cox	Men				x			In training set
https://doi.org/10.7189/jogh.09.020601	Xu et al.	2019	-	6	China	2943	604	48 (IQR: 41-56) (35-74)	48		x	nested	women	0.77935		0	0.0105297	0.00914948	0	?	cox	Women				x			-
https://doi.org/10.7189/jogh.09.020601	Xu et al.	2019	-	6	China	2943	604	-	48				women	0.7782		0	0.0105528	0.00917707	0	?	cox	Women + biomarker				x			-
https://doi.org/10.7189/jogh.09.020601	Xu et al.	2019	-	6	China	1853	432	52 (IQR: 44-59) (35-74)	52				men	0.765	-0.039	0.00994898	0.0130131	0.0115815	0.0554417	4.91334	cox	Men		x					Not Hosmer, but Nam-D’Agostino test
https://doi.org/10.7189/jogh.09.020601	Xu et al.	2019	-	6	China	1853	432	-	52				men	0.767	-0.039	0.00994898	0.0129676	0.0115271	0.0557737	24.5435	ANN	-		x
https://doi.org/10.7189/jogh.09.020601	Xu et al.	2019	-	6	China	1853	432	-	52				men	0.751	-0.04	0.0102041	0.0133202	0.011952	0.0546593	105.882	NBC	-		x
https://doi.org/10.7189/jogh.09.020601	Xu et al.	2019	-	6	China	1853	432	-	52				men	0.82	-0.042	0.0107143	0.0115951	0.00995052	0.0728652	4.56824	decision_tree	CART		x
https://doi.org/10.7189/jogh.09.020601	Xu et al.	2019	-	6	China	2943	604	48 (IQR: 41-56) (35-74)	48		x	nested	women	0.806	-0.029	0.00739796	0.00995947	0.0084818	0.0473847	4.72712	cox	Women		x
https://doi.org/10.7189/jogh.09.020601	Xu et al.	2019	-	6	China	2943	604	-	48				women	0.806	-0.029	0.00739796	0.00995947	0.0084818	0.0473847	1.18206	cox	Women + biomarker		x
https://doi.org/10.7189/jogh.09.020601	Xu et al.	2019	-	6	China	2943	604	-	48				women	0.809	-0.028	0.00714286	0.00989085	0.00840316	0.0462945	5.4437	ANN	-		x
https://doi.org/10.7189/jogh.09.020601	Xu et al.	2019	-	6	China	2943	604	-	48				women	0.796	-0.03	0.00765306	0.0101816	0.00873878	0.0471984	193.19	NBC	-		x
https://doi.org/10.7189/jogh.09.020601	Xu et al.	2019	-	6	China	2943	604	-	48				women	0.74	-0.032	0.00816327	0.011253	0.0100381	0.0424701	17.9519	decision_tree	CART		x
https://doi.org/10.7189/jogh.09.020601	Xu et al.	2019	-	6	China	3523	?	52 (IQR: 44-60) (35-74)	52				men	0.771	-0.041	0.0104592	#VALUE!	#VALUE!	0.0593648	6.3057	cox	Men			x				Data split by living area. Not appropriate to do weighted sampling
https://doi.org/10.7189/jogh.09.020601	Xu et al.	2019	-	6	China	3523	?	-	52				men	0.773	-0.041	0.0104592	#VALUE!	#VALUE!	0.0597354	29.2743	ANN	-			x
https://doi.org/10.7189/jogh.09.020601	Xu et al.	2019	-	6	China	3523	?	-	52				men	0.76	-0.043	0.0109694	#VALUE!	#VALUE!	0.0602659	82.27	NBC	-			x
https://doi.org/10.7189/jogh.09.020601	Xu et al.	2019	-	6	China	3523	?	-	52				men	0.722	-0.044	0.0112245	#VALUE!	#VALUE!	0.0560117	5.24926	decision_tree	CART			x
https://doi.org/10.7189/jogh.09.020601	Xu et al.	2019	-	6	China	2076	?	48 (IQR: 42-56) (35-74)	48		x	nested	women	0.765	-0.037	0.00943878	#VALUE!	#VALUE!	0.052589	6.78323	cox	Women			x
https://doi.org/10.7189/jogh.09.020601	Xu et al.	2019	-	6	China	2076	?	-	48				women	0.764	-0.037	0.00943878	#VALUE!	#VALUE!	0.0524339	7.40462	cox	Women + biomarker			x
https://doi.org/10.7189/jogh.09.020601	Xu et al.	2019	-	6	China	2076	?	-	48				women	0.756	-0.038	0.00969388	#VALUE!	#VALUE!	0.0526349	4.74466	ANN	-			x
https://doi.org/10.7189/jogh.09.020601	Xu et al.	2019	-	6	China	2076	?	-	48				women	0.761	-0.037	0.00943878	#VALUE!	#VALUE!	0.0519775	189.754	NBC	-			x
https://doi.org/10.7189/jogh.09.020601	Xu et al.	2019	-	6	China	2076	?	-	48				women	0.698	-0.04	0.0102041	#VALUE!	#VALUE!	0.0484609	19.733	decision_tree	CART			x
https://doi.org/10.5334/gh.780	Asgari et al.	2020	median 13.1 (IQR: 8.2-16)	13.1	Iran	2894	995	40.3 (SE: 13.4)(20-?)	40.3				men	0.76	-0.03	0.00765306	0.00934824	0.00877458	0.0420005	?	cox	Men				x
https://doi.org/10.5334/gh.780	Asgari et al.	2020	-	13.1	Iran	2894	995	-	40.3		x	nested	men	0.75	-0.05	0.0127551	0.00950226	0.00894655	0.0682046	?	cox	men "categorical adjusted model", all in categories				x
https://doi.org/10.5334/gh.780	Asgari et al.	2020	-	13.1	Iran	3639	1136	37.7 (SE: 11.5)	37.7				women	0.76	-0.03	0.00765306	0.00854491	0.00791003	0.0420005	?	cox	women				x
https://doi.org/10.5334/gh.780	Asgari et al.	2020	-	13.1	Iran	3639	1136	-	37.7		x	nested	women	0.75	-0.02	0.00510204	0.0086857	0.0080709	0.0272222	?	cox	women "categorical adjusted model", all in categories				x
https://doi.org/10.1080/08037051.2020.1783992	Kahonen et al.	2020	4 year	4	Finland	1058	81	37.9 (SE: 5) (30-45)	37.9		x	nested	all	0.817	-0.089	0.0227041	0.0245913	0.0188438	0.154419	?	logistic			x
https://doi.org/10.1080/08037051.2020.1783992	Kahonen et al.	2020	-	4	Finland	1058	81	-	37.9				all	0.846	-0.088	0.022449	0.022716	0.0166262	0.176505	?	logistic	Added SVRI		x
https://doi.org/10.1038/s41371-020-0314-8	Wang et al.	2020	median 6 year	6	China	5420.4	994.8	both: med 46 (IQR: 39-55)(18-70)	46				all	0.795	-0.0367	0.00936224	0.00784324	0.00664795	0.0575706	7.747	logistic	In training set		x					No info on training and validation set. Random assignment, weighted as such.
https://doi.org/10.1038/s41371-020-0314-8	Wang et al.	2020	-	6	China	5420.4	994.8	-	46	low			all	0.7957		0	0.00783159	0.00663417	0	-	logistic	-				x
https://doi.org/10.1038/s41371-020-0314-8	Wang et al.	2020	-	6	China	3613.6	663.2	-	46	low			all	0.7942		0	0.00962278	0.00816194	0	-?	logistic	In testing set				x
https://doi.org/10.1038/s41371-020-0314-8	Wang et al.	2020	-	6	China	3613.6	663.2	-	46	low			all	0.791	-0.036	0.00918367	0.0096872	0.00823843	0.0556624	14.366	logistic	In testing set			x
https://doi.org/10.1038/s41371-020-0314-8	Wang et al.	2020	-	6	China	?	?	?					all	0.784	-0.018	0.00459184	#VALUE!	#VALUE!	0.027128	?	discrete			x(?)
https://doi.org/10.1136/bmjopen-2020-038420	Yu et al.	2020	6 year	6	China	3406	834	NT: median 45 (IQR: 37-54) HT: median 52 (IQR: 44-59) (18-?)	46.714		x	nested	men	0.597	-0.049	0.0125	0.0112387	0.0108568	0.0520055	?	logistic	RFM, men		x
https://doi.org/10.1136/bmjopen-2020-038420	Yu et al.	2020	-	6	China	3406	834	-	46.714				men	0.66	-0.048	0.0122449	0.0107737	0.0101487	0.0546355	?	logistic	added other factors		x
https://doi.org/10.1136/bmjopen-2020-038420	Yu et al.	2020	-	6	China	3406	834	-	46.714		x	nested	men	0.593	-0.05	0.0127551	0.0112603	0.0108941	0.052901	?	logistic	BMI		x
https://doi.org/10.1136/bmjopen-2020-038420	Yu et al.	2020	-	6	China	3406	834	-	46.714				men	0.667	-0.047	0.0119898	0.0107072	0.0100558	0.0540485	?	logistic	added other factors		x
https://doi.org/10.1136/bmjopen-2020-038420	Yu et al.	2020	-	6	China	3406	834	-	46.714		x	nested	men	0.583	-0.05	0.0127551	0.0113103	0.0109833	0.0525163	?	logistic	WC		x
https://doi.org/10.1136/bmjopen-2020-038420	Yu et al.	2020	-	6	China	3406	834	-	46.714				men	0.66	-0.048	0.0122449	0.0107737	0.0101487	0.0546355	?	logistic	added other factors		x
https://doi.org/10.1136/bmjopen-2020-038420	Yu et al.	2020	-	6	China	3406	834	-	46.714		x	nested	men	0.597	-0.049	0.0125	0.0112387	0.0108568	0.0520055	?	logistic	WHtR		x
https://doi.org/10.1136/bmjopen-2020-038420	Yu et al.	2020	-	6	China	3406	834	-	46.714				men	0.661	-0.048	0.0122449	0.0107644	0.0101356	0.0547141	?	logistic	added other factors		x
https://doi.org/10.1136/bmjopen-2020-038420	Yu et al.	2020	-	6	China	3406	834	-	46.714		x	nested	women	0.647	-0.044	0.0112245	0.0108892	0.0103135	0.0491939	?	logistic	RFM, women		x
https://doi.org/10.1136/bmjopen-2020-038420	Yu et al.	2020	-	6	China	3406	834	-	46.714				women	0.697	-0.042	0.0107143	0.010387	0.00962527	0.0507941	?	logistic	added other factors		x
https://doi.org/10.1136/bmjopen-2020-038420	Yu et al.	2020	-	6	China	3406	834	-	46.714		x	nested	women	0.615	-0.045	0.0114796	0.01113	0.0106777	0.0485255	?	logistic	BMI		x
https://doi.org/10.1136/bmjopen-2020-038420	Yu et al.	2020	-	6	China	3406	834	-	46.714				women	0.702	-0.043	0.0109694	0.010328	0.0095483	0.0525049	?	logistic	added other factors		x
https://doi.org/10.1136/bmjopen-2020-038420	Yu et al.	2020	-	6	China	3406	834	-	46.714		x	nested	women	0.644	-0.044	0.0112245	0.0109144	0.0103501	0.0490058	?	logistic	WC		x
https://doi.org/10.1136/bmjopen-2020-038420	Yu et al.	2020	-	6	China	3406	834	-	46.714				women	0.704	-0.042	0.0107143	0.010304	0.00951709	0.0514815	?	logistic	added other factors		x
https://doi.org/10.1136/bmjopen-2020-038420	Yu et al.	2020	-	6	China	3406	834	-	46.714		x	nested	women	0.647	-0.044	0.0112245	0.0108892	0.0103135	0.0491939	?	logistic	WHtR		x
https://doi.org/10.1136/bmjopen-2020-038420	Yu et al.	2020	-	6	China	3406	834	-	46.714				women	0.698	-0.042	0.0107143	0.0103754	0.00960999	0.0508897	?	logistic	added other factors		x
https://doi.org/10.7554/eLife.66419	Deng X et al.	2021	10 year	10	China	4134	1048	Train: 45 (IQR: 37-54), val: 45 (IQR: 37-54)	45				all	0.75	-0.034	0.00867347	0.00868024	0.00786405	0.0463141	? Good graphically	logistic	Training		x					Individual components are reported for ass well., Reported for AUC
https://doi.org/10.7554/eLife.66419	Deng X et al.	2021	-	10	China	2067	488	-	45				all	0.772	-0.046	0.0117347	0.0121149	0.0107527	0.0668485	? Good graphically	logistic	Testing			x
https://doi.org/10.1007/s00521-021-06060-0	Fang et al.	2021	5 year	5	China	33289	16215	51.4 (SE: 16.026)	51.4				likely, but really unclear	0.9456		0	0.00128946	0.00127595	0	?	KNN				x
https://doi.org/10.1007/s00521-021-06060-0	Fang et al.	2021	-	5	China	33289	16215	-	51.4				likely, but really unclear	0.9284		0	0.00148025	0.00146573	0	?	Light-GBM				x
https://doi.org/10.1007/s00521-021-06060-0	Fang et al.	2021	-	5	China	33289	16215	-	51.4				likely, but really unclear	0.9505		0	0.0012296	0.00121646	0	?	Ensembling of above.				x
https://doi.org/10.1007/s00521-021-06060-0	Fang et al.	2021	-	5	China	33289	16215	-	51.4				likely, but really unclear	0.889		0	0.0018398	0.00182431	0	?	SVM				x
https://doi.org/10.1007/s00521-021-06060-0	Fang et al.	2021	-	5	China	33289	16215	-	51.4				likely, but really unclear	0.913		0	0.00163139	0.00161632	0	?	RTF				x
https://doi.org/10.1007/s00521-021-06060-0	Fang et al.	2021	-	5	China	33289	16215	-	51.4				likely, but really unclear	0.895		0	0.00179035	0.00177493	0	?	ANN (6 hidden layer)				x
https://doi.org/10.1186/s12889-021-10760-6	Koohi et al.	2021	-	3	Iran	5739	371	?					all	0.81	-0.05	0.0127551	0.0116048	0.00889343	0.0832757	?	weibull	Framingham, with diabetes					x
https://doi.org/10.1186/s12889-021-10760-6	Koohi et al.	2021	-	3	Iran	5423	319	-	38.7				all	0.82	-0.04	0.0102041	0.012177	0.00914581	0.0693708	? O:E 0,96 (0,95-0,97)	weibull	Retrained the sex coefficient		x
https://doi.org/10.1186/s12889-021-10760-6	Koohi et al.	2021	-	3	Iran	5423	319	-	38.7				all	0.82	-0.04	0.0102041	0.012177	0.00914581	0.0693708	?	weibull	Retrained and bootstrap				x
https://doi.org/10.1186/s12889-021-10760-6	Koohi et al.	2021	-	3	Iran	5739	371	-					all	0.82	-0.04	0.0102041	0.0113265	0.0085502	0.0693708	?	weibull	Retrained and bootstrap		x
https://doi.org/10.1038/s41440-021-00673-7	Oishi et al.	2021	med 10 year (IQR: 5-10)	10	Japan	982	302	50 (SE: 5)(40-59)	50				all	0.812	-0.043	0.0109694	0.0148866	0.0134494	0.0721164	12.2	cox			x					Nam agostino calibration
https://doi.org/10.1038/s41440-021-00673-7	Oishi et al.	2021	-	10	Japan	982	302	-	50				all	0.804		0	0.0151645	0.0137511	0	?	cox					x
https://doi.org/10.1038/s41440-021-00673-7	Oishi et al.	2021	-	10	Japan	982	302	-	50		x	nested	all	0.79	-0.049	0.0125	0.0156273	0.0142592	0.075624	?	discrete	Simplified		x
https://doi.org/10.1161/HYPERTENSIONAHA.120.16471	Vaura et al.	2021	4 year	4	Finland	9906	725	46	46		x	nested	all	0.797		0	0.00858606	0.00674406	0	? unclear	cox	FR components retrained and modified. Calculated PRS from other dataset		x					This might be imprecises, inferred rather than detailed.
https://doi.org/10.1161/HYPERTENSIONAHA.120.16471	Vaura et al.	2021	-	4	Finland	9906	725	-	46		x	nested	all	0.802	-0.008	0.00204082	0.00849283	0.00662625	0.0128532	?	cox	added SBP prs		x
https://doi.org/10.1161/HYPERTENSIONAHA.120.16471	Vaura et al.	2021	-	4	Finland	9906	725	-	46		x	nested	all	0.803	-0.007	0.00178571	0.00847393	0.00660251	0.0112893	?	cox	added DBP prs		x
https://doi.org/10.1161/HYPERTENSIONAHA.120.16471	Vaura et al.	2021	-	4	Finland	9906	725	-	46				all	0.804	-0.004	0.00102041	0.00845495	0.0065787	0.00647551	?	cox	added SBP+DBP prs		x
